# Supplementary material for: Poly[μ-aqua-diaqua(μ3-1H-benzimid­azole-5-carboxylato-κ3 N 3:O,O′)(μ2-1H-benzimidazole-5-carboxylato-κ3 N 3:O:O′)-μ5-sulfato-μ4-sulfato-tri­cadmium]
Source: Acta Crystallogr Sect E Struct Rep Online. 2011 Aug 27;67(Pt 9):m1312–3. doi: 10.1107/S1600536811034477 (PMC3200680; doi:10.1107/S1600536811034477)
Supplement: Supplementary file 1 [file e-67-m1312-sup1.cif]

##############################################################################
#                                                                            #
# This CIF contains the data in a paper accepted for publication in          #
# Acta Crystallographica Section E. It conforms to the requirements of       #
# Notes for Authors for Acta Crystallographica Section E, and has been       #
# peer reviewed under the auspices of the IUCr Commission on Journals.       #
#                                                                            #
# Full details of the Crystallographic Information File format               #
# are given in the paper "The Crystallographic Information File (CIF):       #
# a New Standard Archive File for Crystallography" by S. R. Hall, F. H.      #
# Allen and I. D. Brown [Acta Cryst. (1991), A47, 655-685].                  #
#                                                                            #
# The current version of the core CIF dictionary is obtainable from          #
# ftp://ftp.iucr.org/pub/cif_core.dic.                                       #
#                                                                            #
# Software is freely available for graphical display of the structure(s)     #
# in this CIF. For information consult the CIF software page                 #
# http://www.iucr.org/resources/cif/software.                                #
#                                                                            #
# This file may be used for bona fide research purposes within the           #
# scientific community so long as proper attribution is given to the journal # 
# article from which it was obtained.                                        #
#                                                                            #
##############################################################################
data_I
_audit_creation_method     SHELXL-97
_chemical_name_systematic
;
Poly[\m-aqua-diaqua(\m~3~-1<i>H</i>-benzimidazole-5-carboxylato-
\k^3^<i>N</i>^3^:<i>O</i>,<i>O</i>')(\m~2~-1<i>H</i>-benzimidazole-5-
carboxylato-\k^3^<i>N</i>^3^:<i>O</i>:<i>O</i>')-\m~5~-sulfato-\m~4~-sulfato-
tricadmium]
;
_chemical_name_common     ?
_chemical_formula_moiety     'C16 H16 Cd3 N4 O15 S2'
_chemical_formula_sum     'C16 H16 Cd3 N4 O15 S2'
_chemical_formula_iupac     '[Cd3 (C8 H5 N2 O2)2 (S O4)2 (H2 O)3]'
_chemical_formula_weight     905.65
_chemical_melting_point     ?
_symmetry_cell_setting     'Triclinic'
_symmetry_space_group_name_H-M     'P -1'
_symmetry_space_group_name_Hall     '-P 1'
loop_
    _symmetry_equiv_pos_as_xyz
    'x, y, z'
    '-x, -y, -z'
_cell_length_a     6.5932(8)
_cell_length_b     13.0463(16)
_cell_length_c     13.5933(16)
_cell_angle_alpha     104.3130(10)
_cell_angle_beta     96.6620(10)
_cell_angle_gamma     97.6460(10)
_cell_volume     1109.3(2)
_cell_formula_units_Z     2
_cell_measurement_reflns_used     3917
_cell_measurement_theta_min     2.48
_cell_measurement_theta_max     25.2
_cell_measurement_temperature     298(2)
_exptl_crystal_description     block
_exptl_crystal_colour     colorless
_exptl_crystal_size_max     0.30
_exptl_crystal_size_mid     0.27
_exptl_crystal_size_min     0.25
_exptl_crystal_density_diffrn     2.711
_exptl_crystal_density_meas     ?
_exptl_crystal_density_method     'not measured'
_exptl_crystal_F_000     872
_exptl_absorpt_coefficient_mu     3.131
_exptl_absorpt_correction_type     multi-scan
_exptl_absorpt_process_details     '(SADABS; Bruker, 2001)'
_exptl_absorpt_correction_T_min     0.4535
_exptl_absorpt_correction_T_max     0.5083
_exptl_special_details
;
 ?
;
_diffrn_ambient_temperature     298(2)
_diffrn_radiation_type     MoK\a
_diffrn_radiation_wavelength     0.71073
_diffrn_radiation_source     'fine-focus sealed tube'
_diffrn_radiation_monochromator     graphite
_diffrn_measurement_device_type     'Bruker APEXII CCD'
_diffrn_measurement_method     '\f and \w scans'
_diffrn_detector_area_resol_mean     ?
_diffrn_reflns_number     5772
_diffrn_reflns_av_R_equivalents     0.0196
_diffrn_reflns_av_sigmaI/netI     0.0359
_diffrn_reflns_theta_min     1.94
_diffrn_reflns_theta_max     25.20
_diffrn_reflns_theta_full     25.20
_diffrn_measured_fraction_theta_max     0.983
_diffrn_measured_fraction_theta_full     0.983
_diffrn_reflns_limit_h_min     -7
_diffrn_reflns_limit_h_max     7
_diffrn_reflns_limit_k_min     -13
_diffrn_reflns_limit_k_max     15
_diffrn_reflns_limit_l_min     -16
_diffrn_reflns_limit_l_max     13
_diffrn_standards_number     ?
_diffrn_standards_interval_count     ?
_diffrn_standards_interval_time     ?
_diffrn_standards_decay_%     ?
_refine_special_details
;
;
_reflns_number_total     3935
_reflns_number_gt     3593
_reflns_threshold_expression     >2\s(I)
_refine_ls_structure_factor_coef     Fsqd
_refine_ls_matrix_type     full
_refine_ls_R_factor_all     0.0282
_refine_ls_R_factor_gt     0.0252
_refine_ls_wR_factor_gt     0.0634
_refine_ls_wR_factor_ref     0.0674
_refine_ls_goodness_of_fit_ref     1.057
_refine_ls_restrained_S_all     1.062
_refine_ls_number_reflns     3935
_refine_ls_number_parameters     361
_refine_ls_number_restraints     1
_refine_ls_hydrogen_treatment     constr
_refine_ls_weighting_scheme     calc
_refine_ls_weighting_details
         'calc w=1/[\s^2^(Fo^2^)+(0.0305P)^2^+1.2679P] where P=(Fo^2^+2Fc^2^)/3'
_atom_sites_solution_hydrogens     geom
_atom_sites_solution_primary     direct
_atom_sites_solution_secondary     difmap
_refine_ls_shift/su_max     0.001
_refine_ls_shift/su_mean     0.000
_refine_diff_density_max     0.563
_refine_diff_density_min     -0.713
_refine_ls_extinction_method     none
_refine_ls_extinction_coef     ?
loop_
    _atom_type_symbol
    _atom_type_description
    _atom_type_scat_dispersion_real
    _atom_type_scat_dispersion_imag
    _atom_type_scat_source
    'C' 'C' 0.0033 0.0016
                         'International Tables Vol C Tables 4.2.6.8 and 6.1.1.4'
    'H' 'H' 0.0000 0.0000
                         'International Tables Vol C Tables 4.2.6.8 and 6.1.1.4'
    'N' 'N' 0.0061 0.0033
                         'International Tables Vol C Tables 4.2.6.8 and 6.1.1.4'
    'O' 'O' 0.0106 0.0060
                         'International Tables Vol C Tables 4.2.6.8 and 6.1.1.4'
    'S' 'S' 0.1246 0.1234
                         'International Tables Vol C Tables 4.2.6.8 and 6.1.1.4'
    'Cd' 'Cd' -0.8075 1.2024
                         'International Tables Vol C Tables 4.2.6.8 and 6.1.1.4'
_computing_data_collection     'APEX2 (Bruker, 2007)'
_computing_cell_refinement     'SAINT (Bruker, 2007)'
_computing_data_reduction     'SAINT'
_computing_structure_solution     'SHELXS97 (Sheldrick, 2008)'
_computing_structure_refinement     'SHELXL97 (Sheldrick, 2008)'
_computing_molecular_graphics
                    'ORTEPIII (Burnett & Johnson, 1996) and PLATON (Spek, 2009)'
_computing_publication_material     SHELXL97
loop_
    _atom_site_type_symbol
    _atom_site_label
    _atom_site_fract_x
    _atom_site_fract_y
    _atom_site_fract_z
    _atom_site_U_iso_or_equiv
    _atom_site_adp_type
    _atom_site_calc_flag
    _atom_site_refinement_flags
    _atom_site_occupancy
    _atom_site_symmetry_multiplicity
    _atom_site_disorder_assembly
    _atom_site_disorder_group
    Cd Cd1 0.61304(4) 0.48371(2) 0.37140(2) 0.01777(9) Uani d U 1 1 . .
    Cd Cd2 0.84093(4) 0.24373(2) 0.30872(2) 0.01851(9) Uani d . 1 1 . .
    Cd Cd3 1.17453(4) 0.31863(2) 0.10959(2) 0.01829(9) Uani d . 1 1 . .
    S S1 0.66513(14) 0.33480(8) 0.11673(7) 0.0152(2) Uani d . 1 1 . .
    S S2 1.12894(14) 0.49174(7) 0.36347(7) 0.0135(2) Uani d . 1 1 . .
    N N1 1.0207(5) 0.2733(3) -0.0571(2) 0.0197(7) Uani d . 1 1 . .
    C C6 1.0162(6) 0.3440(3) -0.1108(3) 0.0225(9) Uani d . 1 1 . .
    H H6 1.0520 0.4177 -0.0821 0.027 Uiso calc R 1 1 . .
    C C8 0.9189(6) 0.0704(3) -0.1153(3) 0.0154(8) Uani d . 1 1 . .
    H H8 0.9361 0.0589 -0.0502 0.018 Uiso calc R 1 1 . .
    C C7 0.9513(6) 0.1732(3) -0.1279(3) 0.0156(8) Uani d . 1 1 . .
    C C3 0.8338(6) 0.0033(3) -0.3013(3) 0.0218(9) Uani d . 1 1 . .
    H H3 0.8002 -0.0553 -0.3589 0.026 Uiso calc R 1 1 . .
    C C4 0.8563(7) 0.1046(4) -0.3146(3) 0.0246(9) Uani d . 1 1 . .
    H H4 0.8338 0.1158 -0.3797 0.030 Uiso calc R 1 1 . .
    C C5 0.9148(6) 0.1906(3) -0.2263(3) 0.0191(8) Uani d . 1 1 . .
    C C2 0.8598(6) -0.0150(3) -0.2030(3) 0.0161(8) Uani d . 1 1 . .
    C C16 0.6557(7) 0.8881(3) 0.4017(3) 0.0226(9) Uani d . 1 1 . .
    H H16 0.6714 0.8841 0.4695 0.027 Uiso calc R 1 1 . .
    C C9 0.6064(6) 0.6877(3) 0.3474(3) 0.0195(9) Uani d . 1 1 . .
    C C10 0.6106(6) 0.7927(3) 0.3226(3) 0.0183(8) Uani d . 1 1 . .
    C C15 0.6775(7) 0.9878(3) 0.3828(3) 0.0240(9) Uani d . 1 1 . .
    H H15 0.7064 1.0506 0.4361 0.029 Uiso calc R 1 1 . .
    O O6 0.8233(4) 0.2704(2) 0.1470(2) 0.0239(6) Uani d . 1 1 . .
    O O5 0.5458(5) 0.3615(2) 0.2041(2) 0.0259(7) Uani d . 1 1 . .
    O O8 0.7711(5) 0.4300(2) 0.0964(2) 0.0303(7) Uani d . 1 1 . .
    O O4 0.5783(5) 0.6023(2) 0.2762(2) 0.0275(7) Uani d . 1 1 . .
    O O3 0.6395(5) 0.6846(2) 0.4412(2) 0.0257(6) Uani d U 1 1 . .
    O O9 0.9346(4) 0.4272(2) 0.3769(2) 0.0198(6) Uani d . 1 1 . .
    O O10 1.0948(5) 0.6016(2) 0.3744(2) 0.0238(6) Uani d . 1 1 . .
    O O12 1.1865(5) 0.4465(2) 0.2640(2) 0.0276(7) Uani d . 1 1 . .
    O O7 0.5172(5) 0.2693(2) 0.0280(2) 0.0295(7) Uani d . 1 1 . .
    C C11 0.5815(6) 0.7939(3) 0.2201(3) 0.0182(8) Uani d . 1 1 . .
    H H11 0.5493 0.7311 0.1668 0.022 Uiso calc R 1 1 . .
    C C12 0.6033(6) 0.8950(3) 0.2021(3) 0.0170(8) Uani d . 1 1 . .
    C C14 0.6545(6) 0.9901(3) 0.2807(3) 0.0190(8) Uani d . 1 1 . .
    O O11 1.2984(4) 0.4879(2) 0.4437(2) 0.0231(6) Uani d . 1 1 . .
    N N2 0.9543(5) 0.2985(3) -0.2121(3) 0.0234(8) Uani d . 1 1 . .
    H H2 0.9420 0.3318 -0.2591 0.028 Uiso calc R 1 1 . .
    N N4 0.5920(5) 0.9255(3) 0.1113(2) 0.0188(7) Uani d . 1 1 . .
    H H4A 0.5611 0.8834 0.0501 0.023 Uiso calc R 1 1 . .
    C C1 0.8336(6) -0.1274(3) -0.1935(3) 0.0188(9) Uani d . 1 1 . .
    O O1 0.8145(5) -0.1439(2) -0.1085(2) 0.0266(7) Uani d . 1 1 . .
    N N3 0.6749(5) 1.0765(3) 0.2371(2) 0.0191(7) Uani d . 1 1 . .
    C C13 0.6382(6) 1.0324(3) 0.1363(3) 0.0222(9) Uani d . 1 1 . .
    H H13 0.6441 1.0719 0.0881 0.027 Uiso calc R 1 1 . .
    O O2 0.8337(4) -0.2035(2) -0.2739(2) 0.0245(7) Uani d . 1 1 . .
    O O2W 0.9522(5) 0.2349(2) 0.4699(2) 0.0254(7) Uani d . 1 1 . .
    H H3W 1.0790 0.2374 0.4926 0.030 Uiso d R 1 1 . .
    H H4W 0.8920 0.2573 0.5212 0.030 Uiso d R 1 1 . .
    O O3W 1.3093(5) 0.4879(2) 0.0835(2) 0.0305(7) Uani d . 1 1 . .
    H H5W 1.3544 0.5197 0.0409 0.037 Uiso d R 1 1 . .
    H H6W 1.3685 0.5238 0.1434 0.037 Uiso d R 1 1 . .
    O O1W 0.5431(4) 0.3032(2) 0.3864(2) 0.0199(6) Uani d . 1 1 . .
    H H1W 0.5114 0.3053 0.4457 0.024 Uiso d R 1 1 . .
    H H2W 0.4386 0.2693 0.3422 0.024 Uiso d R 1 1 . .
loop_
    _atom_site_aniso_label
    _atom_site_aniso_U_11
    _atom_site_aniso_U_22
    _atom_site_aniso_U_33
    _atom_site_aniso_U_12
    _atom_site_aniso_U_13
    _atom_site_aniso_U_23
    Cd1 0.01897(17) 0.01555(16) 0.02043(16) 0.00466(12) 0.00520(12) 0.00592(12)
    Cd2 0.02124(17) 0.01475(16) 0.01756(16) 0.00124(12) 0.00324(12) 0.00147(12)
    Cd3 0.02241(17) 0.01492(16) 0.01583(16) 0.00122(12) 0.00240(12) 0.00221(12)
    S1 0.0164(5) 0.0140(5) 0.0139(5) 0.0007(4) 0.0021(4) 0.0026(4)
    S2 0.0122(5) 0.0131(5) 0.0142(5) 0.0008(4) 0.0014(4) 0.0027(4)
    N1 0.0241(19) 0.0117(17) 0.0215(18) 0.0023(14) 0.0020(14) 0.0019(14)
    C6 0.025(2) 0.017(2) 0.025(2) 0.0022(17) 0.0028(17) 0.0066(17)
    C8 0.020(2) 0.0149(19) 0.0127(18) 0.0044(16) 0.0034(15) 0.0046(15)
    C7 0.0140(19) 0.016(2) 0.0164(19) 0.0009(15) 0.0028(15) 0.0039(16)
    C3 0.025(2) 0.025(2) 0.013(2) 0.0055(18) 0.0035(16) -0.0011(17)
    C4 0.028(2) 0.030(2) 0.016(2) 0.0043(19) -0.0018(17) 0.0100(18)
    C5 0.014(2) 0.023(2) 0.023(2) 0.0033(16) 0.0021(16) 0.0121(18)
    C2 0.0133(19) 0.017(2) 0.019(2) 0.0032(15) 0.0044(15) 0.0044(16)
    C16 0.028(2) 0.024(2) 0.015(2) 0.0016(18) 0.0019(17) 0.0057(17)
    C9 0.012(2) 0.022(2) 0.028(2) 0.0039(16) 0.0050(16) 0.0122(18)
    C10 0.016(2) 0.020(2) 0.020(2) 0.0022(16) 0.0036(16) 0.0070(17)
    C15 0.029(2) 0.018(2) 0.021(2) 0.0003(18) -0.0004(18) 0.0010(17)
    O6 0.0229(16) 0.0247(16) 0.0279(16) 0.0078(13) 0.0035(12) 0.0120(13)
    O5 0.0269(17) 0.0300(17) 0.0221(15) 0.0058(13) 0.0104(12) 0.0059(13)
    O8 0.0300(18) 0.0241(17) 0.0386(18) -0.0016(14) 0.0098(14) 0.0131(14)
    O4 0.0368(18) 0.0162(16) 0.0282(16) 0.0029(13) -0.0001(13) 0.0069(13)
    O3 0.0304(17) 0.0252(13) 0.0252(16) 0.0019(13) 0.0018(13) 0.0162(12)
    O9 0.0146(14) 0.0201(15) 0.0229(15) 0.0000(11) 0.0066(11) 0.0023(12)
    O10 0.0342(17) 0.0156(15) 0.0225(15) 0.0078(13) 0.0019(12) 0.0056(12)
    O12 0.0308(17) 0.0274(17) 0.0192(15) -0.0008(13) 0.0144(13) -0.0055(13)
    O7 0.0321(18) 0.0283(17) 0.0203(15) -0.0002(14) -0.0061(13) -0.0002(13)
    C11 0.020(2) 0.016(2) 0.0157(19) 0.0039(16) 0.0024(15) -0.0004(16)
    C12 0.016(2) 0.015(2) 0.019(2) 0.0006(16) -0.0027(15) 0.0063(16)
    C14 0.018(2) 0.015(2) 0.024(2) 0.0021(16) 0.0027(16) 0.0072(17)
    O11 0.0161(14) 0.0306(17) 0.0241(15) 0.0053(12) -0.0008(12) 0.0112(13)
    N2 0.030(2) 0.0241(19) 0.0231(19) 0.0060(16) 0.0047(15) 0.0174(16)
    N4 0.0263(19) 0.0163(17) 0.0121(16) 0.0033(14) 0.0012(13) 0.0018(13)
    C1 0.012(2) 0.016(2) 0.025(2) -0.0006(15) -0.0027(16) 0.0043(17)
    O1 0.0368(18) 0.0158(15) 0.0251(16) 0.0014(13) -0.0025(13) 0.0067(12)
    N3 0.0206(18) 0.0134(17) 0.0201(17) -0.0015(14) -0.0009(14) 0.0030(14)
    C13 0.025(2) 0.022(2) 0.021(2) 0.0019(18) -0.0012(17) 0.0124(18)
    O2 0.0189(15) 0.0184(15) 0.0302(16) 0.0021(12) 0.0015(12) -0.0032(13)
    O2W 0.0279(17) 0.0284(17) 0.0182(14) 0.0057(13) 0.0020(12) 0.0035(13)
    O3W 0.0418(19) 0.0237(16) 0.0221(16) -0.0005(14) -0.0026(13) 0.0057(13)
    O1W 0.0180(15) 0.0215(15) 0.0164(14) -0.0008(12) 0.0041(11) -0.0001(11)
_geom_special_details
;
;
loop_
    _geom_bond_atom_site_label_1
    _geom_bond_atom_site_label_2
    _geom_bond_site_symmetry_2
    _geom_bond_distance
    _geom_bond_publ_flag
    Cd1 O4 . 2.266(3) ?
    Cd1 O9 . 2.335(3) ?
    Cd1 O5 . 2.386(3) ?
    Cd1 O11 1_455 2.398(3) ?
    Cd1 O1W . 2.403(3) ?
    Cd1 O11 2_766 2.437(3) ?
    Cd1 O3 . 2.532(3) ?
    Cd2 N3 1_545 2.229(3) ?
    Cd2 O2W . 2.264(3) ?
    Cd2 O6 . 2.301(3) ?
    Cd2 O9 . 2.312(3) ?
    Cd2 O2 2_755 2.349(3) ?
    Cd2 O1W . 2.461(3) ?
    Cd3 N1 . 2.271(3) ?
    Cd3 O1 2_755 2.287(3) ?
    Cd3 O12 . 2.321(3) ?
    Cd3 O3W . 2.394(3) ?
    Cd3 O6 . 2.462(3) ?
    Cd3 O5 1_655 2.551(3) ?
    S1 O8 . 1.445(3) ?
    S1 O7 . 1.460(3) ?
    S1 O5 . 1.495(3) ?
    S1 O6 . 1.506(3) ?
    S2 O12 . 1.451(3) ?
    S2 O10 . 1.454(3) ?
    S2 O11 . 1.483(3) ?
    S2 O9 . 1.493(3) ?
    N1 C6 . 1.312(5) ?
    N1 C7 . 1.399(5) ?
    C6 N2 . 1.347(5) ?
    C6 H6 . 0.9300 ?
    C8 C7 . 1.386(5) ?
    C8 C2 . 1.391(5) ?
    C8 H8 . 0.9300 ?
    C7 C5 . 1.410(5) ?
    C3 C4 . 1.368(6) ?
    C3 C2 . 1.410(5) ?
    C3 H3 . 0.9300 ?
    C4 C5 . 1.401(6) ?
    C4 H4 . 0.9300 ?
    C5 N2 . 1.358(5) ?
    C2 C1 . 1.494(5) ?
    C16 C15 . 1.380(6) ?
    C16 C10 . 1.399(6) ?
    C16 H16 . 0.9300 ?
    C9 O4 . 1.259(5) ?
    C9 O3 . 1.280(5) ?
    C9 C10 . 1.487(5) ?
    C10 C11 . 1.390(5) ?
    C15 C14 . 1.388(6) ?
    C15 H15 . 0.9300 ?
    C11 C12 . 1.392(5) ?
    C11 H11 . 0.9300 ?
    C12 N4 . 1.384(5) ?
    C12 C14 . 1.394(6) ?
    C14 N3 . 1.396(5) ?
    N2 H2 . 0.8600 ?
    N4 C13 . 1.335(5) ?
    N4 H4A . 0.8600 ?
    C1 O1 . 1.243(5) ?
    C1 O2 . 1.282(5) ?
    N3 C13 . 1.328(5) ?
    C13 H13 . 0.9300 ?
    O2W H3W . 0.8500 ?
    O2W H4W . 0.8500 ?
    O3W H5W . 0.8500 ?
    O3W H6W . 0.8501 ?
    O1W H1W . 0.8501 ?
    O1W H2W . 0.8500 ?
loop_
    _geom_angle_atom_site_label_1
    _geom_angle_atom_site_label_2
    _geom_angle_atom_site_label_3
    _geom_angle_site_symmetry_1
    _geom_angle_site_symmetry_3
    _geom_angle
    _geom_angle_publ_flag
    O4 Cd1 O9 . . 113.71(10) ?
    O4 Cd1 O5 . . 80.91(10) ?
    O9 Cd1 O5 . . 83.30(10) ?
    O4 Cd1 O11 . 1_455 99.81(10) ?
    O9 Cd1 O11 . 1_455 145.80(9) ?
    O5 Cd1 O11 . 1_455 109.59(10) ?
    O4 Cd1 O1W . . 149.15(10) ?
    O9 Cd1 O1W . . 75.24(9) ?
    O5 Cd1 O1W . . 70.61(10) ?
    O11 Cd1 O1W 1_455 . 79.48(9) ?
    O4 Cd1 O11 . 2_766 130.86(10) ?
    O9 Cd1 O11 . 2_766 80.54(9) ?
    O5 Cd1 O11 . 2_766 148.10(10) ?
    O11 Cd1 O11 1_455 2_766 72.16(10) ?
    O1W Cd1 O11 . 2_766 78.73(9) ?
    O4 Cd1 O3 . . 54.20(9) ?
    O9 Cd1 O3 . . 113.17(10) ?
    O5 Cd1 O3 . . 135.11(9) ?
    O11 Cd1 O3 1_455 . 80.54(10) ?
    O1W Cd1 O3 . . 152.12(9) ?
    O11 Cd1 O3 2_766 . 76.75(9) ?
    N3 Cd2 O2W 1_545 . 101.12(11) ?
    N3 Cd2 O6 1_545 . 88.53(11) ?
    O2W Cd2 O6 . . 164.12(11) ?
    N3 Cd2 O9 1_545 . 166.27(11) ?
    O2W Cd2 O9 . . 84.74(10) ?
    O6 Cd2 O9 . . 88.70(10) ?
    N3 Cd2 O2 1_545 2_755 94.34(11) ?
    O2W Cd2 O2 . 2_755 85.19(10) ?
    O6 Cd2 O2 . 2_755 81.50(10) ?
    O9 Cd2 O2 . 2_755 98.54(10) ?
    N3 Cd2 O1W 1_545 . 93.74(11) ?
    O2W Cd2 O1W . . 82.80(10) ?
    O6 Cd2 O1W . . 109.37(9) ?
    O9 Cd2 O1W . . 74.54(9) ?
    O2 Cd2 O1W 2_755 . 166.62(10) ?
    N1 Cd3 O1 . 2_755 92.82(11) ?
    N1 Cd3 O12 . . 140.73(11) ?
    O1 Cd3 O12 2_755 . 119.93(11) ?
    N1 Cd3 O3W . . 86.41(11) ?
    O1 Cd3 O3W 2_755 . 153.63(11) ?
    O12 Cd3 O3W . . 73.50(10) ?
    N1 Cd3 O6 . . 85.14(11) ?
    O1 Cd3 O6 2_755 . 81.41(10) ?
    O12 Cd3 O6 . . 79.61(10) ?
    O3W Cd3 O6 . . 124.68(10) ?
    N1 Cd3 O5 . 1_655 135.91(11) ?
    O1 Cd3 O5 2_755 1_655 86.67(10) ?
    O12 Cd3 O5 . 1_655 71.83(10) ?
    O3W Cd3 O5 . 1_655 75.92(10) ?
    O6 Cd3 O5 . 1_655 137.90(9) ?
    O8 S1 O7 . . 112.03(19) ?
    O8 S1 O5 . . 112.00(18) ?
    O7 S1 O5 . . 106.71(18) ?
    O8 S1 O6 . . 108.93(18) ?
    O7 S1 O6 . . 110.12(18) ?
    O5 S1 O6 . . 106.92(16) ?
    O12 S2 O10 . . 111.20(18) ?
    O12 S2 O11 . . 107.91(18) ?
    O10 S2 O11 . . 110.38(17) ?
    O12 S2 O9 . . 110.49(17) ?
    O10 S2 O9 . . 108.24(17) ?
    O11 S2 O9 . . 108.60(16) ?
    C6 N1 C7 . . 105.7(3) ?
    C6 N1 Cd3 . . 122.0(3) ?
    C7 N1 Cd3 . . 131.4(2) ?
    N1 C6 N2 . . 112.8(4) ?
    N1 C6 H6 . . 123.6 ?
    N2 C6 H6 . . 123.6 ?
    C7 C8 C2 . . 117.9(3) ?
    C7 C8 H8 . . 121.1 ?
    C2 C8 H8 . . 121.1 ?
    C8 C7 N1 . . 131.6(3) ?
    C8 C7 C5 . . 120.8(4) ?
    N1 C7 C5 . . 107.6(3) ?
    C4 C3 C2 . . 122.0(4) ?
    C4 C3 H3 . . 119.0 ?
    C2 C3 H3 . . 119.0 ?
    C3 C4 C5 . . 117.3(4) ?
    C3 C4 H4 . . 121.3 ?
    C5 C4 H4 . . 121.3 ?
    N2 C5 C4 . . 132.6(4) ?
    N2 C5 C7 . . 106.2(3) ?
    C4 C5 C7 . . 121.2(4) ?
    C8 C2 C3 . . 120.7(4) ?
    C8 C2 C1 . . 119.8(3) ?
    C3 C2 C1 . . 119.5(3) ?
    C15 C16 C10 . . 122.4(4) ?
    C15 C16 H16 . . 118.8 ?
    C10 C16 H16 . . 118.8 ?
    O4 C9 O3 . . 120.0(4) ?
    O4 C9 C10 . . 120.0(4) ?
    O3 C9 C10 . . 119.9(4) ?
    C11 C10 C16 . . 121.2(4) ?
    C11 C10 C9 . . 118.7(4) ?
    C16 C10 C9 . . 120.0(3) ?
    C16 C15 C14 . . 116.9(4) ?
    C16 C15 H15 . . 121.5 ?
    C14 C15 H15 . . 121.5 ?
    S1 O6 Cd2 . . 117.49(16) ?
    S1 O6 Cd3 . . 116.06(15) ?
    Cd2 O6 Cd3 . . 110.03(11) ?
    S1 O5 Cd1 . . 135.31(18) ?
    S1 O5 Cd3 . 1_455 101.40(14) ?
    Cd1 O5 Cd3 . 1_455 117.53(11) ?
    C9 O4 Cd1 . . 99.4(2) ?
    C9 O3 Cd1 . . 86.4(2) ?
    S2 O9 Cd2 . . 124.43(15) ?
    S2 O9 Cd1 . . 124.10(16) ?
    Cd2 O9 Cd1 . . 101.86(10) ?
    S2 O12 Cd3 . . 156.42(19) ?
    C10 C11 C12 . . 115.8(4) ?
    C10 C11 H11 . . 122.1 ?
    C12 C11 H11 . . 122.1 ?
    N4 C12 C11 . . 131.1(4) ?
    N4 C12 C14 . . 105.8(3) ?
    C11 C12 C14 . . 123.1(4) ?
    C15 C14 C12 . . 120.5(4) ?
    C15 C14 N3 . . 130.6(4) ?
    C12 C14 N3 . . 108.9(3) ?
    S2 O11 Cd1 . 1_655 108.68(15) ?
    S2 O11 Cd1 . 2_766 142.21(17) ?
    Cd1 O11 Cd1 1_655 2_766 107.84(10) ?
    C6 N2 C5 . . 107.6(3) ?
    C6 N2 H2 . . 126.2 ?
    C5 N2 H2 . . 126.2 ?
    C13 N4 C12 . . 107.3(3) ?
    C13 N4 H4A . . 126.4 ?
    C12 N4 H4A . . 126.4 ?
    O1 C1 O2 . . 122.5(4) ?
    O1 C1 C2 . . 119.3(3) ?
    O2 C1 C2 . . 118.2(4) ?
    C1 O1 Cd3 . 2_755 112.1(2) ?
    C13 N3 C14 . . 104.9(3) ?
    C13 N3 Cd2 . 1_565 123.2(3) ?
    C14 N3 Cd2 . 1_565 128.5(3) ?
    N3 C13 N4 . . 113.1(3) ?
    N3 C13 H13 . . 123.4 ?
    N4 C13 H13 . . 123.4 ?
    C1 O2 Cd2 . 2_755 116.4(2) ?
    Cd2 O2W H3W . . 123.0 ?
    Cd2 O2W H4W . . 123.8 ?
    H3W O2W H4W . . 107.7 ?
    Cd3 O3W H5W . . 145.3 ?
    Cd3 O3W H6W . . 102.8 ?
    H5W O3W H6W . . 107.7 ?
    Cd1 O1W Cd2 . . 95.76(9) ?
    Cd1 O1W H1W . . 108.5 ?
    Cd2 O1W H1W . . 130.5 ?
    Cd1 O1W H2W . . 108.6 ?
    Cd2 O1W H2W . . 104.1 ?
    H1W O1W H2W . . 107.7 ?
loop_
    _geom_torsion_atom_site_label_1
    _geom_torsion_atom_site_label_2
    _geom_torsion_atom_site_label_3
    _geom_torsion_atom_site_label_4
    _geom_torsion_site_symmetry_1
    _geom_torsion_site_symmetry_2
    _geom_torsion_site_symmetry_3
    _geom_torsion_site_symmetry_4
    _geom_torsion
    _geom_torsion_publ_flag
    O1 Cd3 N1 C6 2_755 . . . -163.5(3) ?
    O12 Cd3 N1 C6 . . . . 48.4(4) ?
    O3W Cd3 N1 C6 . . . . -9.9(3) ?
    O6 Cd3 N1 C6 . . . . 115.4(3) ?
    O5 Cd3 N1 C6 1_655 . . . -75.3(4) ?
    O1 Cd3 N1 C7 2_755 . . . 3.3(3) ?
    O12 Cd3 N1 C7 . . . . -144.9(3) ?
    O3W Cd3 N1 C7 . . . . 156.9(4) ?
    O6 Cd3 N1 C7 . . . . -77.9(3) ?
    O5 Cd3 N1 C7 1_655 . . . 91.4(4) ?
    C7 N1 C6 N2 . . . . -1.6(5) ?
    Cd3 N1 C6 N2 . . . . 168.1(3) ?
    C2 C8 C7 N1 . . . . -176.2(4) ?
    C2 C8 C7 C5 . . . . 3.3(6) ?
    C6 N1 C7 C8 . . . . -178.1(4) ?
    Cd3 N1 C7 C8 . . . . 13.5(6) ?
    C6 N1 C7 C5 . . . . 2.4(4) ?
    Cd3 N1 C7 C5 . . . . -166.0(3) ?
    C2 C3 C4 C5 . . . . 2.4(6) ?
    C3 C4 C5 N2 . . . . 178.4(4) ?
    C3 C4 C5 C7 . . . . 0.8(6) ?
    C8 C7 C5 N2 . . . . 178.1(3) ?
    N1 C7 C5 N2 . . . . -2.3(4) ?
    C8 C7 C5 C4 . . . . -3.7(6) ?
    N1 C7 C5 C4 . . . . 175.8(4) ?
    C7 C8 C2 C3 . . . . -0.1(6) ?
    C7 C8 C2 C1 . . . . 176.9(3) ?
    C4 C3 C2 C8 . . . . -2.8(6) ?
    C4 C3 C2 C1 . . . . -179.9(4) ?
    C15 C16 C10 C11 . . . . -1.3(6) ?
    C15 C16 C10 C9 . . . . 174.8(4) ?
    O4 C9 C10 C11 . . . . 0.5(6) ?
    O3 C9 C10 C11 . . . . 177.8(4) ?
    O4 C9 C10 C16 . . . . -175.7(4) ?
    O3 C9 C10 C16 . . . . 1.6(6) ?
    C10 C16 C15 C14 . . . . -0.5(6) ?
    O8 S1 O6 Cd2 . . . . 118.20(19) ?
    O7 S1 O6 Cd2 . . . . -118.58(19) ?
    O5 S1 O6 Cd2 . . . . -3.0(2) ?
    O8 S1 O6 Cd3 . . . . -15.0(2) ?
    O7 S1 O6 Cd3 . . . . 108.25(19) ?
    O5 S1 O6 Cd3 . . . . -136.19(17) ?
    N3 Cd2 O6 S1 1_545 . . . 103.62(19) ?
    O2W Cd2 O6 S1 . . . . -128.4(3) ?
    O9 Cd2 O6 S1 . . . . -62.93(18) ?
    O2 Cd2 O6 S1 2_755 . . . -161.77(19) ?
    O1W Cd2 O6 S1 . . . . 10.2(2) ?
    N3 Cd2 O6 Cd3 1_545 . . . -120.60(13) ?
    O2W Cd2 O6 Cd3 . . . . 7.4(4) ?
    O9 Cd2 O6 Cd3 . . . . 72.85(12) ?
    O2 Cd2 O6 Cd3 2_755 . . . -25.99(11) ?
    O1W Cd2 O6 Cd3 . . . . 145.96(10) ?
    N1 Cd3 O6 S1 . . . . -60.98(18) ?
    O1 Cd3 O6 S1 2_755 . . . -154.58(19) ?
    O12 Cd3 O6 S1 . . . . 82.68(18) ?
    O3W Cd3 O6 S1 . . . . 21.2(2) ?
    O5 Cd3 O6 S1 1_655 . . . 130.18(16) ?
    N1 Cd3 O6 Cd2 . . . . 162.54(14) ?
    O1 Cd3 O6 Cd2 2_755 . . . 68.94(12) ?
    O12 Cd3 O6 Cd2 . . . . -53.79(12) ?
    O3W Cd3 O6 Cd2 . . . . -115.24(12) ?
    O5 Cd3 O6 Cd2 1_655 . . . -6.3(2) ?
    O8 S1 O5 Cd1 . . . . -44.7(3) ?
    O7 S1 O5 Cd1 . . . . -167.6(2) ?
    O6 S1 O5 Cd1 . . . . 74.6(3) ?
    O8 S1 O5 Cd3 . . . 1_455 106.28(17) ?
    O7 S1 O5 Cd3 . . . 1_455 -16.65(19) ?
    O6 S1 O5 Cd3 . . . 1_455 -134.47(15) ?
    O4 Cd1 O5 S1 . . . . 72.8(2) ?
    O9 Cd1 O5 S1 . . . . -42.5(2) ?
    O11 Cd1 O5 S1 1_455 . . . 170.1(2) ?
    O1W Cd1 O5 S1 . . . . -119.2(3) ?
    O11 Cd1 O5 S1 2_766 . . . -102.4(3) ?
    O3 Cd1 O5 S1 . . . . 73.8(3) ?
    O4 Cd1 O5 Cd3 . . . 1_455 -74.72(14) ?
    O9 Cd1 O5 Cd3 . . . 1_455 169.89(14) ?
    O11 Cd1 O5 Cd3 1_455 . . 1_455 22.53(15) ?
    O1W Cd1 O5 Cd3 . . . 1_455 93.22(14) ?
    O11 Cd1 O5 Cd3 2_766 . . 1_455 110.02(18) ?
    O3 Cd1 O5 Cd3 . . . 1_455 -73.80(18) ?
    O3 C9 O4 Cd1 . . . . -0.9(4) ?
    C10 C9 O4 Cd1 . . . . 176.4(3) ?
    O9 Cd1 O4 C9 . . . . -101.8(2) ?
    O5 Cd1 O4 C9 . . . . 179.7(3) ?
    O11 Cd1 O4 C9 1_455 . . . 71.2(3) ?
    O1W Cd1 O4 C9 . . . . 157.1(2) ?
    O11 Cd1 O4 C9 2_766 . . . -3.6(3) ?
    O3 Cd1 O4 C9 . . . . 0.5(2) ?
    O4 C9 O3 Cd1 . . . . 0.8(4) ?
    C10 C9 O3 Cd1 . . . . -176.5(3) ?
    O4 Cd1 O3 C9 . . . . -0.5(2) ?
    O9 Cd1 O3 C9 . . . . 102.9(2) ?
    O5 Cd1 O3 C9 . . . . -1.6(3) ?
    O11 Cd1 O3 C9 1_455 . . . -109.9(2) ?
    O1W Cd1 O3 C9 . . . . -154.6(2) ?
    O11 Cd1 O3 C9 2_766 . . . 176.3(2) ?
    O12 S2 O9 Cd2 . . . . 32.9(2) ?
    O10 S2 O9 Cd2 . . . . 154.85(17) ?
    O11 S2 O9 Cd2 . . . . -85.3(2) ?
    O12 S2 O9 Cd1 . . . . -107.1(2) ?
    O10 S2 O9 Cd1 . . . . 14.9(2) ?
    O11 S2 O9 Cd1 . . . . 134.77(18) ?
    N3 Cd2 O9 S2 1_545 . . . -142.1(4) ?
    O2W Cd2 O9 S2 . . . . 101.78(19) ?
    O6 Cd2 O9 S2 . . . . -63.74(19) ?
    O2 Cd2 O9 S2 2_755 . . . 17.5(2) ?
    O1W Cd2 O9 S2 . . . . -174.3(2) ?
    N3 Cd2 O9 Cd1 1_545 . . . 4.9(5) ?
    O2W Cd2 O9 Cd1 . . . . -111.23(11) ?
    O6 Cd2 O9 Cd1 . . . . 83.25(11) ?
    O2 Cd2 O9 Cd1 2_755 . . . 164.46(10) ?
    O1W Cd2 O9 Cd1 . . . . -27.26(9) ?
    O4 Cd1 O9 S2 . . . . 26.4(2) ?
    O5 Cd1 O9 S2 . . . . 103.35(19) ?
    O11 Cd1 O9 S2 1_455 . . . -141.33(17) ?
    O1W Cd1 O9 S2 . . . . 175.0(2) ?
    O11 Cd1 O9 S2 2_766 . . . -104.26(19) ?
    O3 Cd1 O9 S2 . . . . -33.2(2) ?
    O4 Cd1 O9 Cd2 . . . . -120.77(11) ?
    O5 Cd1 O9 Cd2 . . . . -43.79(10) ?
    O11 Cd1 O9 Cd2 1_455 . . . 71.53(19) ?
    O1W Cd1 O9 Cd2 . . . . 27.87(10) ?
    O11 Cd1 O9 Cd2 2_766 . . . 108.61(11) ?
    O3 Cd1 O9 Cd2 . . . . 179.70(8) ?
    O10 S2 O12 Cd3 . . . . -132.4(5) ?
    O11 S2 O12 Cd3 . . . . 106.4(5) ?
    O9 S2 O12 Cd3 . . . . -12.2(6) ?
    N1 Cd3 O12 S2 . . . . 93.6(5) ?
    O1 Cd3 O12 S2 2_755 . . . -48.9(5) ?
    O3W Cd3 O12 S2 . . . . 155.9(5) ?
    O6 Cd3 O12 S2 . . . . 24.8(5) ?
    O5 Cd3 O12 S2 1_655 . . . -123.9(5) ?
    C16 C10 C11 C12 . . . . 1.0(6) ?
    C9 C10 C11 C12 . . . . -175.1(3) ?
    C10 C11 C12 N4 . . . . 177.6(4) ?
    C10 C11 C12 C14 . . . . 1.0(6) ?
    C16 C15 C14 C12 . . . . 2.5(6) ?
    C16 C15 C14 N3 . . . . -177.2(4) ?
    N4 C12 C14 C15 . . . . 179.8(4) ?
    C11 C12 C14 C15 . . . . -2.8(6) ?
    N4 C12 C14 N3 . . . . -0.4(4) ?
    C11 C12 C14 N3 . . . . 176.9(4) ?
    O12 S2 O11 Cd1 . . . 1_655 24.1(2) ?
    O10 S2 O11 Cd1 . . . 1_655 -97.64(18) ?
    O9 S2 O11 Cd1 . . . 1_655 143.85(14) ?
    O12 S2 O11 Cd1 . . . 2_766 -171.4(3) ?
    O10 S2 O11 Cd1 . . . 2_766 66.9(3) ?
    O9 S2 O11 Cd1 . . . 2_766 -51.6(3) ?
    N1 C6 N2 C5 . . . . 0.1(5) ?
    C4 C5 N2 C6 . . . . -176.5(4) ?
    C7 C5 N2 C6 . . . . 1.4(4) ?
    C11 C12 N4 C13 . . . . -175.9(4) ?
    C14 C12 N4 C13 . . . . 1.1(4) ?
    C8 C2 C1 O1 . . . . 17.5(5) ?
    C3 C2 C1 O1 . . . . -165.4(4) ?
    C8 C2 C1 O2 . . . . -161.8(3) ?
    C3 C2 C1 O2 . . . . 15.2(5) ?
    O2 C1 O1 Cd3 . . . 2_755 7.8(5) ?
    C2 C1 O1 Cd3 . . . 2_755 -171.5(3) ?
    C15 C14 N3 C13 . . . . 179.3(4) ?
    C12 C14 N3 C13 . . . . -0.5(4) ?
    C15 C14 N3 Cd2 . . . 1_565 19.9(6) ?
    C12 C14 N3 Cd2 . . . 1_565 -159.9(3) ?
    C14 N3 C13 N4 . . . . 1.3(5) ?
    Cd2 N3 C13 N4 1_565 . . . 162.0(3) ?
    C12 N4 C13 N3 . . . . -1.5(5) ?
    O1 C1 O2 Cd2 . . . 2_755 -93.2(4) ?
    C2 C1 O2 Cd2 . . . 2_755 86.1(4) ?
    O4 Cd1 O1W Cd2 . . . . 86.1(2) ?
    O9 Cd1 O1W Cd2 . . . . -25.60(9) ?
    O5 Cd1 O1W Cd2 . . . . 62.39(10) ?
    O11 Cd1 O1W Cd2 1_455 . . . 177.65(10) ?
    O11 Cd1 O1W Cd2 2_766 . . . -108.66(10) ?
    O3 Cd1 O1W Cd2 . . . . -137.43(17) ?
    N3 Cd2 O1W Cd1 1_545 . . . -146.77(11) ?
    O2W Cd2 O1W Cd1 . . . . 112.47(11) ?
    O6 Cd2 O1W Cd1 . . . . -57.02(12) ?
    O9 Cd2 O1W Cd1 . . . . 25.96(9) ?
    O2 Cd2 O1W Cd1 2_755 . . . 86.2(4) ?
loop_
    _geom_hbond_atom_site_label_D
    _geom_hbond_atom_site_label_H
    _geom_hbond_atom_site_label_A
    _geom_hbond_site_symmetry_A
    _geom_hbond_distance_DH
    _geom_hbond_distance_HA
    _geom_hbond_distance_DA
    _geom_hbond_angle_DHA
    N2 H2 O10 2_765 0.86 1.98 2.836(4) 176
    N4 H4A O7 2_665 0.86 1.98 2.716(4) 143
    O1W H1W O3 2_666 0.85 1.91 2.736(4) 163
    O1W H2W O2 2_655 0.85 1.91 2.734(4) 165
    O2W H3W O3 2_766 0.85 1.99 2.770(4) 153
    O2W H4W O10 2_766 0.85 2.01 2.687(4) 136
    O3W H5W O8 2_765 0.85 2.23 2.925(4) 139
    O3W H6W O4 1_655 0.85 2.09 2.918(4) 166
data_global
_journal_date_recd_electronic     2011-08-11
_journal_date_accepted     2011-08-22
_journal_name_full     'Acta Crystallographica, Section E'
_journal_year     2011
_journal_volume     67
_journal_issue      9
_journal_page_first     m1312
_journal_page_last     m1313
_journal_paper_category     QM
_journal_coeditor_code     HY2460
_publ_contact_author_name     'Rong-Hua Zeng'
_publ_contact_author_address
;
School of Chemistry and Environment
South China Normal University
Guangzhou 510006
People's Republic of China
;
_publ_contact_author_email     zrh321@yahoo.com.cn
_publ_contact_author_fax     '86 20 39310187'
_publ_contact_author_phone     '86 20 39310187'
_publ_section_title
;\
Poly[\m-aqua-diaqua(\m~3~-1<i>H</i>-benzimidazole-5-carboxylato-\
\k^3^<i>N</i>^3^:<i>O</i>,<i>O</i>')(\m~2~-1<i>H</i>-benzimidazole-5-\
carboxylato-\k^3^<i>N</i>^3^:<i>O</i>:<i>O</i>')-\m~5~-sulfato-\m~4~-sulfato-\
tricadmium]
;
loop_
    _publ_author_name
    _publ_author_footnote
    _publ_author_address
    'Lai-Chen Chen' .
;
School of Chemistry and Environment
South China Normal University
Guangzhou 510006
People's Republic of China
;
    'Shu-Min Huo' .
;
School of Chemistry and Environment
South China Normal University
Guangzhou 510006
People's Republic of China
;
    'Hao-Zhao Chen' .
;
School of Chemistry and Environment
South China Normal University
Guangzhou 510006
People's Republic of China
;
    'Ya-Qing Yang' .
;
School of Chemistry and Environment
South China Normal University
Guangzhou 510006
People's Republic of China
;
    'Rong-Hua Zeng' .
;
School of Chemistry and Environment
South China Normal University
Guangzhou 510006
People's Republic of China
and Key Lab of Technology on Electrochemical
Energy Storage and Power Generation in Guangdong Universities
South China Normal University
Guangzhou 510006
People's Republic of China
;
