# Supplementary material for: Poly[μ-aqua-diaqua(μ3-1H-benzimid­azole-5-carboxylato-κ3 N 3:O,O′)(μ2-1H-benzimidazole-5-carboxylato-κ3 N 3:O:O′)-μ5-sulfato-μ4-sulfato-tri­cadmium]
Source: Acta Crystallogr Sect E Struct Rep Online. 2011 Aug 27;67(Pt 9):m1312–3. doi: 10.1107/S1600536811034477 (PMC3200680; doi:10.1107/S1600536811034477)
Supplement: Supplementary file 2 [file e-67-m1312-Isup2.hkl]

# 
# h,k,l, Fc-squared, Fo-squared, sigma(Fo-squared) and status flag 
# 
data_I
_shelx_title ' 1 in P-1' 
_shelx_refln_list_code          4 
_shelx_F_calc_maximum      288.90 
_exptl_crystal_F_000       872.00 
_reflns_d_resolution_high  0.8346 
 
loop_ 
 _symmetry_equiv_pos_as_xyz 
 'x, y, z' 
 '-x, -y, -z' 
 
_cell_length_a     6.5932 
_cell_length_b    13.0463 
_cell_length_c    13.5933 
_cell_angle_alpha 104.313 
_cell_angle_beta   96.662 
_cell_angle_gamma  97.646 
 
_shelx_F_squared_multiplier     1.000 
 
loop_ 
 _refln_index_h 
 _refln_index_k 
 _refln_index_l 
 _refln_F_squared_calc 
 _refln_F_squared_meas 
 _refln_F_squared_sigma 
 _refln_observed_status 
   1   0   0      935.66     1187.53     41.86 o 
   2   0   0     2599.56     2787.32     96.15 o 
   3   0   0     7059.39     7009.61    223.49 o 
   4   0   0    26307.15    28005.48    829.65 o 
   5   0   0     6776.91     6805.20    233.82 o 
   6   0   0     5593.00     5574.64    206.42 o 
   7   0   0      353.41      401.50     46.06 o 
  -7   1   0       62.35       33.45     17.31 o 
  -6   1   0     1211.40     1181.56     71.36 o 
  -5   1   0     1590.35     1614.33     79.17 o 
  -4   1   0        5.30       17.48      9.58 o 
  -3   1   0     1802.91     1729.23     70.94 o 
  -2   1   0     2860.75     3139.99    105.15 o 
  -1   1   0      800.60      866.10     18.86 o 
   1   1   0     2176.19     2060.13     67.91 o 
   2   1   0     1635.48     1744.86     64.38 o 
   3   1   0      741.08      806.62     42.28 o 
   4   1   0     6751.18     7517.60    246.68 o 
   5   1   0      994.13      998.17     59.25 o 
   6   1   0      266.15      267.86     36.90 o 
   7   1   0       61.11       66.99     25.97 o 
  -7   2   0     1473.19     1501.45     88.76 o 
  -6   2   0     5279.70     4901.57    186.59 o 
  -5   2   0       19.96        7.76      7.91 o 
  -4   2   0      163.32      190.09     27.99 o 
  -3   2   0    28458.88    28689.08    617.88 o 
  -2   2   0     8397.82     8636.56    193.20 o 
  -1   2   0    17188.21    17381.86    372.20 o 
   0   2   0     2049.87     2260.75     76.90 o 
   1   2   0    13901.07    13884.49    406.88 o 
   2   2   0     4752.90     4499.31    146.75 o 
   3   2   0    12207.36    12386.56    380.74 o 
   4   2   0     2955.24     3063.00    121.37 o 
   5   2   0     1197.50     1313.69     73.54 o 
   6   2   0     4447.06     4604.63    184.07 o 
   7   2   0        3.29       15.47     17.57 o 
  -7   3   0      538.91      423.86     46.82 o 
  -6   3   0     1189.35     1287.55     76.48 o 
  -5   3   0     1365.48     1346.86     50.66 o 
  -4   3   0        1.00        8.10      6.23 o 
  -3   3   0     2624.34     2507.64     68.97 o 
  -2   3   0     3122.75     3170.58     62.76 o 
  -1   3   0     3908.94     3722.03     68.86 o 
   0   3   0      152.17      180.03     15.80 o 
   1   3   0       97.76       75.90     10.93 o 
   2   3   0     5203.31     4764.66    155.83 o 
   3   3   0     1503.80     1435.56     65.22 o 
   4   3   0     6482.91     6752.42    229.96 o 
   5   3   0      441.98      479.67     42.11 o 
   6   3   0     5823.75     5845.78    221.55 o 
   7   3   0      897.52      866.55     68.67 o 
  -7   4   0      530.42      558.76     52.87 o 
  -6   4   0     3823.79     3670.59    153.05 o 
  -5   4   0       70.41       74.34     17.82 o 
  -4   4   0    15243.65    14809.07    334.25 o 
  -3   4   0       34.16       32.67      7.67 o 
  -2   4   0      653.49      673.28     23.92 o 
  -1   4   0     4077.54     4077.71     76.87 o 
   0   4   0    31526.01    28171.31    823.34 o 
   1   4   0     2806.81     2943.15    106.57 o 
   2   4   0     4519.37     4760.12    158.35 o 
   3   4   0     1951.61     1897.07     80.77 o 
   4   4   0     1060.30     1102.22     61.86 o 
   5   4   0     2066.60     2218.22    104.47 o 
   6   4   0      142.14      180.03     33.12 o 
   7   4   0      521.87      628.18     59.00 o 
  -7   5   0      285.72      284.76     42.11 o 
  -6   5   0     2694.37     2595.18    121.70 o 
  -5   5   0      108.67      122.63     16.13 o 
  -4   5   0    17475.73    17088.56    383.76 o 
  -3   5   0     1071.48     1038.04     28.86 o 
  -2   5   0     2908.94     2905.41     58.99 o 
  -1   5   0     4336.60     4516.46     86.38 o 
   0   5   0    24060.99    22677.70    646.93 o 
   1   5   0    27294.01    26415.53    782.83 o 
   2   5   0     9868.63     9689.34    304.43 o 
   3   5   0      397.55      447.73     33.87 o 
   4   5   0      281.19      367.21     34.38 o 
   5   5   0     7105.72     7382.20    260.80 o 
   6   5   0        0.89        6.14     14.12 o 
  -7   6   0     2024.15     2160.82    115.40 o 
  -6   6   0      537.42      522.87     48.50 o 
  -5   6   0     2510.89     2501.55     80.35 o 
  -4   6   0     1769.63     1735.23     59.48 o 
  -3   6   0     6395.42     6133.43    152.46 o 
  -2   6   0    11166.14    10862.23    194.96 o 
  -1   6   0    10044.15    10203.08    291.86 o 
   0   6   0     5348.36     5319.33    125.48 o 
   1   6   0      525.59      497.49     37.91 o 
   2   6   0     2134.47     2078.37     90.27 o 
   3   6   0      320.18      311.07     30.09 o 
   4   6   0     1955.16     2068.70     96.57 o 
   5   6   0        2.47        7.65     14.46 o 
   6   6   0        1.59        5.88     14.96 o 
  -7   7   0     1628.52     1625.34     98.34 o 
  -6   7   0      270.65      262.23     38.91 o 
  -5   7   0     4755.91     4587.74    128.13 o 
  -4   7   0      132.90      137.70     28.24 o 
  -3   7   0     5421.24     5487.93    141.79 o 
  -2   7   0    26960.56    26432.12    456.92 o 
  -1   7   0    18650.43    19973.09    414.41 o 
   0   7   0     3589.18     3196.72     85.00 o 
   1   7   0     1962.50     1990.87     91.19 o 
   2   7   0    23792.24    21865.62    665.75 o 
   3   7   0        0.49       14.88     11.18 o 
   4   7   0    14064.74    14555.79    465.46 o 
   5   7   0     2024.40     1944.90    102.04 o 
   6   7   0      949.96      874.61     69.00 o 
  -7   8   0      293.21      200.46     39.76 o 
  -6   8   0      496.63      452.02     49.93 o 
  -5   8   0      511.23      480.84     44.63 o 
  -4   8   0     2223.88     2281.57     77.05 o 
  -3   8   0      428.62      414.79     37.23 o 
  -2   8   0     2332.42     2397.36     75.98 o 
  -1   8   0        0.38       10.52      6.45 o 
   0   8   0     1837.53     1730.95     56.60 o 
   1   8   0      874.79      880.28     39.56 o 
   2   8   0     2400.49     2299.41    107.25 o 
   3   8   0      546.22      566.99     47.82 o 
   4   8   0     2118.74     2125.52    107.50 o 
   5   8   0      210.19      228.78     39.25 o 
  -7   9   0        0.19        7.06     19.42 o 
  -6   9   0      317.44      262.99     40.85 o 
  -5   9   0     5588.48     5310.64    206.26 o 
  -4   9   0     7367.75     7319.72    190.59 o 
  -3   9   0     6131.88     5938.82    157.73 o 
  -2   9   0     2084.86     2188.89    100.77 o 
  -1   9   0     2311.60     2332.14     79.26 o 
   0   9   0      766.46      703.96     58.83 o 
   1   9   0    12014.02    12196.34    276.36 o 
   2   9   0     2158.50     2150.98    103.63 o 
   3   9   0       11.49        9.58     16.47 o 
   4   9   0     5839.30     6087.42    234.83 o 
   5   9   0     1385.10     1370.84     90.86 o 
  -6  10   0       71.82       47.74     22.86 o 
  -5  10   0      190.03      219.79     37.82 o 
  -4  10   0     5804.71     5853.95    161.92 o 
  -3  10   0     3049.10     3057.21     98.01 o 
  -2  10   0       13.93       10.25     12.44 o 
  -1  10   0      120.35      148.35     27.82 o 
   0  10   0     1282.61     1295.26     51.06 o 
   1  10   0     6170.73     5798.63    150.37 o 
   2  10   0      718.41      751.01     41.27 o 
   3  10   0        0.85        9.16     15.30 o 
   4  10   0      139.27       71.36     26.06 o 
  -6  11   0     3166.11     3101.66    152.13 o 
  -5  11   0     3432.64     3358.52    155.74 o 
  -4  11   0     2665.74     2589.15    114.60 o 
  -3  11   0      411.56      445.29     48.92 o 
  -2  11   0     8023.94     7954.15    284.51 o 
  -1  11   0      732.91      688.78     55.89 o 
   0  11   0     7694.88     7870.69    282.49 o 
   1  11   0     3230.65     3339.44    101.36 o 
   2  11   0      243.51      247.42     28.03 o 
   3  11   0     2315.40     2343.67     90.90 o 
   4  11   0     1636.94     1693.54     76.57 o 
  -5  12   0       27.72       58.58     25.97 o 
  -4  12   0      672.91      684.50     61.02 o 
  -3  12   0      193.28      199.36     38.16 o 
  -2  12   0     5734.14     5907.64    231.39 o 
  -1  12   0      313.39      306.11     42.78 o 
   0  12   0     7794.62     7854.55    286.69 o 
   1  12   0      844.29      780.31     62.03 o 
   2  12   0      212.95      259.34     29.35 o 
   3  12   0     2182.63     2240.10     93.25 o 
  -5  13   0     1263.95     1358.40     96.99 o 
  -4  13   0       12.05       25.63     18.57 o 
  -3  13   0     4632.00     4786.93    205.84 o 
  -2  13   0       52.95      104.47     30.68 o 
  -1  13   0       63.29       34.96     20.42 o 
   0  13   0      162.54      220.54     39.67 o 
   1  13   0     1386.08     1347.98     86.32 o 
   2  13   0     1296.58     1322.10     62.35 o 
  -4  14   0      428.50      437.98     60.10 o 
  -3  14   0     3266.04     3441.22    170.28 o 
  -2  14   0      604.55      710.05     66.48 o 
  -1  14   0       44.84       13.03     19.75 o 
   0  14   0     1237.62     1242.33     85.48 o 
   1  14   0     1049.00     1171.22     83.21 o 
  -2  15   0     1210.21     1281.24     96.15 o 
  -1  15   0      811.27      725.09     68.92 o 
   0 -15   1      403.47      480.59     57.41 o 
   1 -15   1     2463.71     2124.59    122.38 o 
   2 -15   1     2903.70     3029.55    157.93 o 
  -2 -14   1       65.19       57.49     25.38 o 
  -1 -14   1      547.68      603.56     58.75 o 
   0 -14   1      610.46      606.75     57.66 o 
   1 -14   1      336.92      322.66     47.15 o 
   2 -14   1      709.94      703.49     65.98 o 
   3 -14   1     1776.12     1792.01    110.27 o 
   4 -14   1      721.69      730.55     69.17 o 
  -3 -13   1     2225.56     2239.12    115.69 o 
  -2 -13   1     1962.49     1947.84     77.20 o 
  -1 -13   1      265.78      279.21     41.27 o 
   0 -13   1     4506.79     4152.28    176.67 o 
   1 -13   1     1811.20     1574.24     95.23 o 
   2 -13   1      104.23      132.80     33.37 o 
   3 -13   1      280.86      331.57     47.32 o 
   4 -13   1     8535.32     8818.01    325.77 o 
   5 -13   1       44.75       31.69     20.42 o 
  -3 -12   1      695.82      699.40     45.22 o 
  -2 -12   1       43.75       36.29     14.77 o 
  -1 -12   1      105.38      103.42     21.94 o 
   0 -12   1     4450.23     4159.08    173.14 o 
   1 -12   1      797.04      776.03     60.52 o 
   2 -12   1      306.03      379.31     45.89 o 
   3 -12   1      120.05      236.43     39.00 o 
   4 -12   1     6596.14     6585.75    253.41 o 
   5 -12   1      799.61      882.52     71.69 o 
  -4 -11   1        4.37        9.53     15.26 o 
  -3 -11   1     2372.43     2430.09     88.09 o 
  -2 -11   1     4536.03     4608.06    131.28 o 
  -1 -11   1     2598.70     2635.35     85.52 o 
   0 -11   1      383.38      409.78     29.20 o 
   1 -11   1      757.22      752.49     57.24 o 
   2 -11   1     1834.72     1917.58     99.09 o 
   3 -11   1     2495.94     2378.67    115.32 o 
   4 -11   1      128.40      172.64     33.70 o 
   5 -11   1        0.99        6.56     14.62 o 
   6 -11   1     1829.94     1801.68    108.68 o 
  -5 -10   1      631.72      632.64     49.50 o 
  -4 -10   1      795.47      702.69     45.72 o 
  -3 -10   1     4186.72     3915.36    118.57 o 
  -2 -10   1      791.41      801.16     78.96 o 
  -1 -10   1    12796.04    12577.71    285.71 o 
   0 -10   1       44.80       43.14     11.98 o 
   1 -10   1     3328.51     3269.26    136.66 o 
   2 -10   1     1577.05     1608.70     84.55 o 
   3 -10   1     8257.93     8058.04    279.30 o 
   4 -10   1      194.39      208.76     24.33 o 
   5 -10   1     1093.76     1036.24     72.11 o 
   6 -10   1     2433.16     2272.18    122.21 o 
  -5  -9   1      963.43     1026.91     75.98 o 
  -4  -9   1    12593.06    12445.57    415.96 o 
  -3  -9   1     1688.53     1626.51     65.85 o 
  -2  -9   1       95.26       97.53     16.68 o 
  -1  -9   1      425.88      364.04     25.84 o 
   0  -9   1    13988.48    13832.24    303.61 o 
   1  -9   1      219.02      261.59     19.71 o 
   2  -9   1     1513.65     1538.18     78.50 o 
   3  -9   1        7.96       13.21     10.63 o 
   4  -9   1     1425.03     1543.04     61.32 o 
   5  -9   1     1310.15     1261.07     78.59 o 
   6  -9   1        8.61       -0.84     15.21 o 
  -5  -8   1       14.52       14.20     16.31 o 
  -4  -8   1     8665.14     8440.80    293.25 o 
  -3  -8   1      662.49      587.84     47.49 o 
  -2  -8   1       62.58       66.17     13.62 o 
  -1  -8   1     4337.13     4282.09    113.01 o 
   0  -8   1    28675.29    27182.58    564.07 o 
   1  -8   1      688.91      712.98     29.95 o 
   2  -8   1    10636.66    10803.81    233.01 o 
   3  -8   1      815.50      803.78     50.89 o 
   4  -8   1     3153.06     3098.19     94.83 o 
   5  -8   1     4664.59     4725.57    186.25 o 
   6  -8   1     1147.99     1138.19     77.07 o 
   7  -8   1      389.58      427.98     53.29 o 
  -6  -7   1        1.11       10.34     17.90 o 
  -5  -7   1      696.25      727.19     55.98 o 
  -4  -7   1      311.36      381.83     36.98 o 
  -3  -7   1      609.36      634.40     45.89 o 
  -2  -7   1     1535.70     1660.39     80.94 o 
  -1  -7   1      313.47      338.33     22.03 o 
   0  -7   1     7983.44     7819.53    176.64 o 
   1  -7   1     3790.82     4310.01    131.41 o 
   2  -7   1      111.04       94.09      8.95 o 
   3  -7   1     1081.15     1098.90     43.94 o 
   4  -7   1     3385.14     3486.15    100.55 o 
   5  -7   1     3414.81     3311.28    141.62 o 
   6  -7   1      199.63      214.33     37.49 o 
   7  -7   1       15.11       23.11     18.07 o 
  -6  -6   1     1454.46     1541.46     89.51 o 
  -5  -6   1     4045.78     4334.33    169.95 o 
  -4  -6   1     2695.15     2907.43    119.77 o 
  -3  -6   1     1111.32     1007.92     55.56 o 
  -2  -6   1    10491.17    10329.97    327.88 o 
  -1  -6   1    40960.29    38919.99    794.57 o 
   0  -6   1     1403.93     1561.98     48.50 o 
   1  -6   1      305.63      378.08     17.55 o 
   2  -6   1    27247.07    25977.64    447.32 o 
   3  -6   1     1607.33     1638.05     41.23 o 
   4  -6   1    12645.99    12655.06    291.92 o 
   5  -6   1      520.34      487.82     43.12 o 
   6  -6   1     3973.15     4000.74    167.34 o 
   7  -6   1     1121.66     1081.88     77.16 o 
  -6  -5   1       69.92       99.43     27.06 o 
  -5  -5   1      826.78      860.07     57.74 o 
  -4  -5   1     4016.35     4210.35    156.16 o 
  -3  -5   1       64.71       54.72     14.54 o 
  -2  -5   1      738.11      752.91     41.86 o 
  -1  -5   1     3142.65     3015.09    113.21 o 
   0  -5   1     4591.00     4761.28    109.64 o 
   1  -5   1      261.86      288.40     13.64 o 
   2  -5   1     1227.51     1048.01     27.47 o 
   3  -5   1     1110.89     1158.81     31.64 o 
   4  -5   1     3314.86     3396.87     74.72 o 
   5  -5   1       65.12       43.29     16.89 o 
   6  -5   1     1433.05     1438.33     83.54 o 
   7  -5   1     1056.56     1043.05     75.81 o 
  -7  -4   1     1031.23     1158.87     79.51 o 
  -6  -4   1       50.28       41.35     18.41 o 
  -5  -4   1       83.07       72.28     19.67 o 
  -4  -4   1    23358.41    23502.81    705.26 o 
  -3  -4   1      133.74      144.14     18.91 o 
  -2  -4   1     8101.73     7710.24    240.13 o 
  -1  -4   1    10207.22    10134.64    311.23 o 
   0  -4   1    12751.44    12634.58    262.13 o 
   1  -4   1     6381.97     6545.04    118.23 o 
   2  -4   1    11465.56    12442.73    218.02 o 
   3  -4   1      659.49      763.06     23.74 o 
   4  -4   1     2020.46     1990.23     66.06 o 
   5  -4   1     7916.12     8084.85    276.19 o 
   6  -4   1     1162.46     1168.20     73.54 o 
   7  -4   1      209.52      251.14     40.51 o 
  -7  -3   1      192.62      219.87     37.74 o 
  -6  -3   1      261.28      296.10     37.82 o 
  -5  -3   1        5.79       24.71     14.04 o 
  -4  -3   1     5958.58     6413.70    217.18 o 
  -3  -3   1     4461.09     4738.43    159.78 o 
  -2  -3   1     2843.52     2831.28     97.75 o 
  -1  -3   1        3.45       28.24      7.82 o 
   0  -3   1     6336.17     6307.83    133.66 o 
   1  -3   1     5283.54     5239.86     94.47 o 
   2  -3   1     1931.29     1947.29     41.41 o 
   3  -3   1     5581.36     5696.14    109.08 o 
   4  -3   1     1237.45     1168.07     41.97 o 
   5  -3   1     3011.10     2965.84    124.48 o 
   6  -3   1     1705.23     1617.44     88.17 o 
   7  -3   1      735.93      723.58     59.25 o 
  -7  -2   1     1737.56     1880.09    105.40 o 
  -6  -2   1     3075.17     3224.96    140.03 o 
  -5  -2   1     4466.92     4621.61    173.06 o 
  -4  -2   1       50.00       59.00     14.96 o 
  -3  -2   1      266.12      312.91     24.88 o 
  -2  -2   1    30241.77    30783.14    891.26 o 
  -1  -2   1     6375.15     6159.70    184.74 o 
   0  -2   1    36027.57    33254.61    789.81 o 
   1  -2   1      203.83      222.32     10.82 o 
   2  -2   1    22004.97    22648.65    387.77 o 
   3  -2   1      345.89      351.68     21.94 o 
   4  -2   1     6928.24     6943.19    166.98 o 
   5  -2   1       21.36       22.86     13.36 o 
   6  -2   1      766.66      744.00     55.56 o 
   7  -2   1      516.11      482.61     51.27 o 
  -7  -1   1      484.04      479.50     51.69 o 
  -6  -1   1     3893.13     3968.36    112.99 o 
  -5  -1   1     4728.83     4841.81    174.91 o 
  -4  -1   1     2255.01     2427.76     96.49 o 
  -3  -1   1     4789.27     5107.91    166.84 o 
  -2  -1   1    38614.78    38648.11   1111.97 o 
  -1  -1   1     1294.00     1175.51     41.10 o 
   0  -1   1    41038.05    35505.94    995.90 o 
   1  -1   1     4695.82     4922.69    105.48 o 
   2  -1   1     6666.87     6378.28    176.71 o 
   3  -1   1    21527.79    22440.93    665.42 o 
   4  -1   1    16627.97    16343.26    499.67 o 
   5  -1   1       33.70       64.80     18.41 o 
   6  -1   1      302.71      276.27     36.65 o 
   7  -1   1     3710.13     3672.44    160.03 o 
  -7   0   1      123.16      145.49     30.59 o 
  -6   0   1      106.14      123.47     25.80 o 
  -5   0   1      607.92      655.50     45.39 o 
  -4   0   1     5824.30     5790.90    193.90 o 
  -3   0   1    16104.79    17498.76    520.01 o 
  -2   0   1    32427.57    36401.90   1048.85 o 
  -1   0   1      266.11      268.62     12.94 o 
   1   0   1    13614.70    14149.06    288.54 o 
   2   0   1    54819.32    59821.76   1718.47 o 
   3   0   1      797.85      811.24     43.87 o 
   4   0   1     1974.63     2130.73     91.53 o 
   5   0   1      153.92      203.73     28.83 o 
   6   0   1     3517.84     3641.34    151.79 o 
   7   0   1      532.08      580.20     39.95 o 
  -7   1   1      399.55      456.55     46.98 o 
  -6   1   1     6671.13     5800.48    211.55 o 
  -5   1   1      287.77      274.17     30.26 o 
  -4   1   1     7959.64     8434.58    270.72 o 
  -3   1   1    48230.56    48459.24   1399.33 o 
  -2   1   1    53081.69    55795.80   1600.55 o 
  -1   1   1      866.37      880.25     26.48 o 
   0   1   1     5382.39     5506.79    179.94 o 
   1   1   1    19592.46    19785.74    575.15 o 
   2   1   1     6157.24     6086.71    136.32 o 
   3   1   1    10212.62    11354.10    349.81 o 
   4   1   1     3314.48     3296.66    126.83 o 
   5   1   1       26.99       30.31      9.92 o 
   6   1   1    17880.89    18316.81    582.80 o 
   7   1   1      555.13      596.92     58.08 o 
  -7   2   1      135.36      174.40     33.20 o 
  -6   2   1     4365.80     4273.31    166.92 o 
  -5   2   1     1356.10     1341.55     52.53 o 
  -4   2   1       14.47       35.50      9.08 o 
  -3   2   1     3144.03     3139.93     82.63 o 
  -2   2   1     3575.95     3710.11     90.12 o 
  -1   2   1       17.80       29.89      4.65 o 
   0   2   1      156.77      165.15     11.79 o 
   1   2   1      461.19      503.37     26.64 o 
   2   2   1     4293.83     4190.27    140.95 o 
   3   2   1       79.33      120.27     19.25 o 
   4   2   1      611.65      725.76     48.16 o 
   5   2   1      148.38      148.43     26.98 o 
   6   2   1     3094.49     3301.70    147.76 o 
   7   2   1      237.78      261.90     43.62 o 
  -7   3   1       23.36       13.28     15.97 o 
  -6   3   1    12282.40    12280.91    400.83 o 
  -5   3   1     1745.22     1730.67     60.53 o 
  -4   3   1    16287.69    17035.74    381.05 o 
  -3   3   1     4486.15     4640.97    115.48 o 
  -2   3   1     6872.29     6768.64    155.96 o 
  -1   3   1     2021.14     2016.08     54.14 o 
   0   3   1    40574.39    35488.90    758.89 o 
   1   3   1     5038.48     5141.11    164.74 o 
   2   3   1       40.41       50.26     11.43 o 
   3   3   1    18231.77    19113.09    575.90 o 
   4   3   1     2100.35     2111.40     95.48 o 
   5   3   1     1896.52     2012.98     99.43 o 
   6   3   1      363.74      331.83     42.11 o 
   7   3   1     3479.09     3428.70    160.20 o 
  -7   4   1      112.66      138.60     31.94 o 
  -6   4   1     4336.78     4454.52    175.49 o 
  -5   4   1      654.87      688.32     72.66 o 
  -4   4   1     2082.85     2029.21     72.87 o 
  -3   4   1     1035.23     1157.22     40.79 o 
  -2   4   1     5317.63     5299.15    127.90 o 
  -1   4   1     2001.21     1880.17     39.96 o 
   0   4   1    13283.97    12421.53    380.91 o 
   1   4   1     5637.56     5963.62    194.99 o 
   2   4   1       36.84       40.76     10.93 o 
   3   4   1     6557.96     7080.80    235.09 o 
   4   4   1     2238.23     2383.13    105.15 o 
   5   4   1     3450.89     3643.53    151.46 o 
   6   4   1        7.10       17.99     17.57 o 
  -7   5   1     2943.09     3002.74    139.86 o 
  -6   5   1      123.73      118.00     26.56 o 
  -5   5   1      283.93      297.06     24.23 o 
  -4   5   1     3711.68     3660.71    101.11 o 
  -3   5   1    20849.16    21387.12    639.19 o 
  -2   5   1     7770.73     7365.66    184.57 o 
  -1   5   1    12814.68    14162.82    249.18 o 
   0   5   1    10844.82     9976.71    317.29 o 
   1   5   1     6724.22     6641.05    221.39 o 
   2   5   1    21159.41    20821.47    623.81 o 
   3   5   1       32.75       33.54     12.10 o 
   4   5   1      573.39      568.51     44.63 o 
   5   5   1      256.07      302.24     38.75 o 
   6   5   1     4282.89     4554.45    189.78 o 
  -7   6   1     1468.86     1409.84     88.59 o 
  -6   6   1      121.22      136.16     28.58 o 
  -5   6   1       27.93       27.39     10.57 o 
  -4   6   1     1917.32     1926.02     64.93 o 
  -3   6   1     8290.30     8202.66    196.53 o 
  -2   6   1    13168.67    13472.50    242.50 o 
  -1   6   1    12554.40    13148.17    234.96 o 
   0   6   1     6417.19     6633.91    225.50 o 
   1   6   1      246.51      251.39     30.01 o 
   2   6   1    30435.61    27839.32    830.15 o 
   3   6   1      530.44      555.23     41.86 o 
   4   6   1      352.21      413.94     39.17 o 
   5   6   1     1726.03     1810.08     97.33 o 
   6   6   1     4470.70     4906.70    202.64 o 
  -7   7   1      315.39      331.83     46.23 o 
  -6   7   1     2659.44     2769.84    130.19 o 
  -5   7   1      296.01      291.28     25.94 o 
  -4   7   1     6313.61     6163.99    184.57 o 
  -3   7   1      313.00      303.77     39.55 o 
  -2   7   1     1948.69     1999.24     65.84 o 
  -1   7   1    10317.10    10818.79    199.15 o 
   0   7   1      109.18       97.92     21.10 o 
   1   7   1        5.33       20.09     12.44 o 
   2   7   1     1029.02      966.98     59.67 o 
   3   7   1     2901.33     2874.23    123.89 o 
   4   7   1     3377.38     3596.04    151.12 o 
   5   7   1      559.95      679.45     57.66 o 
   6   7   1      520.30      588.34     60.52 o 
  -7   8   1      405.76      412.76     52.36 o 
  -6   8   1     2831.34     2560.72    125.49 o 
  -5   8   1      907.63      922.49     45.86 o 
  -4   8   1     9699.72     9432.44    232.71 o 
  -3   8   1       11.20       22.43     10.12 o 
  -2   8   1       33.28       26.37     11.22 o 
  -1   8   1    15280.02    15007.14    367.38 o 
   0   8   1      827.44      967.82     39.69 o 
   1   8   1     2842.01     2943.48    126.24 o 
   2   8   1     2279.04     2159.14    104.81 o 
   3   8   1     3139.55     3102.17    136.66 o 
   4   8   1     3070.86     3097.80    141.45 o 
   5   8   1     2444.67     2578.63    131.12 o 
  -6   9   1     2437.99     2249.24    117.58 o 
  -5   9   1      224.59      196.99     25.05 o 
  -4   9   1       67.58       75.27     16.25 o 
  -3   9   1      328.69      326.90     28.45 o 
  -2   9   1     4165.45     4273.29    122.74 o 
  -1   9   1      199.88      181.13     29.59 o 
   0   9   1     2001.79     2025.37     66.21 o 
   1   9   1      152.91      148.85     28.91 o 
   2   9   1        2.75       10.67     11.85 o 
   3   9   1      131.15      148.60     32.27 o 
   4   9   1     2414.67     2250.08    119.85 o 
   5   9   1        4.52       -7.56     16.56 o 
  -6  10   1     3948.47     3786.49    170.28 o 
  -5  10   1      903.73      909.39     49.97 o 
  -4  10   1     1335.89     1394.92     61.29 o 
  -3  10   1       19.01       24.22     12.20 o 
  -2  10   1    34975.83    35674.29   1072.55 o 
  -1  10   1      691.75      628.10     52.53 o 
   0  10   1     1876.05     1950.21     66.85 o 
   1  10   1     5235.19     5123.42    137.50 o 
   2  10   1    21919.54    20587.99    647.09 o 
   3  10   1     1154.10     1222.83     82.62 o 
   4  10   1     1644.58     1481.28     97.08 o 
  -6  11   1      837.89      814.18     70.69 o 
  -5  11   1      131.04      169.49     26.20 o 
  -4  11   1        5.52       10.54     10.73 o 
  -3  11   1      795.89      809.39     63.54 o 
  -2  11   1     2622.15     2386.74    119.85 o 
  -1  11   1      173.96      160.95     32.53 o 
   0  11   1     1247.66     1229.22     79.17 o 
   1  11   1      168.46      181.35     23.58 o 
   2  11   1     4720.31     4797.15    137.91 o 
   3  11   1      602.58      590.70     57.41 o 
   4  11   1      323.40      274.08     48.41 o 
  -5  12   1     5252.06     5568.70    263.41 o 
  -4  12   1      258.51      242.09     30.47 o 
  -3  12   1      558.06      555.40     59.34 o 
  -2  12   1      633.22      533.54     56.99 o 
  -1  12   1     6421.82     5944.45    234.16 o 
   0  12   1     3263.53     3594.61    162.13 o 
   1  12   1     4935.14     4750.20    194.57 o 
   2  12   1      316.73      309.55     31.77 o 
   3  12   1        5.17       -1.29     13.60 o 
  -4  13   1       10.99       14.71     19.08 o 
  -3  13   1      254.48      268.45     47.74 o 
  -2  13   1       89.42       93.71     30.51 o 
  -1  13   1     1327.16     1291.08     88.50 o 
   0  13   1     3223.53     3483.92    162.63 o 
   1  13   1      759.79      754.42     63.88 o 
   2  13   1       26.61       46.40     23.03 o 
  -3  14   1      959.19      993.63     84.39 o 
  -2  14   1     3072.32     2705.12    145.40 o 
  -1  14   1      296.51      301.90     49.25 o 
   0  14   1        3.80       33.37     22.36 o 
   1  14   1     1565.47     1675.35    102.96 o 
   0 -15   2     1433.78     1420.35     93.13 o 
   1 -15   2       90.94      122.54     33.62 o 
   2 -15   2      800.68      884.53     76.40 o 
   3 -15   2      195.93      177.68     40.60 o 
  -2 -14   2     2279.71     2353.43     87.97 o 
  -1 -14   2     2886.93     2713.44    133.64 o 
   0 -14   2     1170.47     1127.35     78.33 o 
   1 -14   2     1839.78     1779.82    103.80 o 
   2 -14   2     3747.64     4136.73    184.74 o 
   3 -14   2        0.00        3.36     16.81 o 
   4 -14   2     7830.76     7913.30    305.27 o 
  -3 -13   2        2.58       -3.42     13.97 o 
  -2 -13   2        1.40        8.23     12.51 o 
  -1 -13   2      916.90      820.18     45.05 o 
   0 -13   2      864.89      942.78     68.16 o 
   1 -13   2        6.23       19.00     16.89 o 
   2 -13   2      451.72      456.05     52.61 o 
   3 -13   2       88.03       65.98     24.29 o 
   4 -13   2      819.05      963.45     75.81 o 
   5 -13   2      332.66      290.98     48.24 o 
  -4 -12   2     2520.89     2617.71    146.08 o 
  -3 -12   2     1522.89     1584.88     69.21 o 
  -2 -12   2     2568.00     2510.70     87.12 o 
  -1 -12   2        6.73       19.67     11.62 o 
   0 -12   2      162.39      145.40     29.50 o 
   1 -12   2    10560.83    10582.37    358.55 o 
   2 -12   2       65.84      102.54     27.06 o 
   3 -12   2     1881.72     1871.60    101.87 o 
   4 -12   2      465.52      448.57     52.03 o 
   5 -12   2     1529.97     1429.09     93.29 o 
  -4 -11   2     1545.91     1467.59     67.97 o 
  -3 -11   2     1002.42     1000.25    108.89 o 
  -2 -11   2       62.70       68.31     52.82 o 
  -1 -11   2      439.72      459.41     31.69 o 
   0 -11   2      520.94      553.30     32.18 o 
   1 -11   2     7347.32     7357.23    259.29 o 
   2 -11   2       30.53        9.50     12.61 o 
   3 -11   2     1641.52     1661.15     90.10 o 
   4 -11   2      225.63      248.20     38.58 o 
   5 -11   2      248.30      237.35     40.01 o 
   6 -11   2     2447.14     2301.18    126.66 o 
  -5 -10   2     2773.21     2828.34    156.08 o 
  -4 -10   2      884.80      892.57     63.33 o 
  -3 -10   2       98.39       77.99     20.34 o 
  -2 -10   2    17620.60    17373.47    384.69 o 
  -1 -10   2        0.40       -2.35      7.48 o 
   0 -10   2    13676.23    13483.79    298.36 o 
   1 -10   2      358.93      343.27     23.51 o 
   2 -10   2     2184.87     2228.56    103.04 o 
   3 -10   2     1117.90     1147.61     68.67 o 
   4 -10   2     6728.04     6821.17    248.53 o 
   5 -10   2      598.86      612.89     54.13 o 
   6 -10   2        1.65       21.68     17.48 o 
  -5  -9   2     2647.47     2544.92    142.30 o 
  -4  -9   2     3049.23     2919.03     98.44 o 
  -3  -9   2     1163.70     1116.27     51.85 o 
  -2  -9   2    10535.39    10718.85    313.04 o 
  -1  -9   2      196.02      217.46     41.35 o 
   0  -9   2    12932.30    12567.80    276.93 o 
   1  -9   2      128.90      125.81     16.60 o 
   2  -9   2      980.96     1139.96     63.63 o 
   3  -9   2     4403.65     4694.31    176.08 o 
   4  -9   2     3840.96     3733.88    153.22 o 
   5  -9   2     2000.89     1982.13    103.88 o 
   6  -9   2      328.32      365.70     48.58 o 
  -6  -8   2     1442.35     1495.65    109.01 o 
  -5  -8   2      207.91      196.54     48.33 o 
  -4  -8   2       11.71       11.49     11.21 o 
  -3  -8   2     2335.73     2300.16     77.48 o 
  -2  -8   2     1632.52     1822.74     65.85 o 
  -1  -8   2       39.13       65.41     13.66 o 
   0  -8   2       74.66      128.40     26.90 o 
   1  -8   2     2824.32     2911.93     79.76 o 
   2  -8   2    11348.78    11550.03    248.49 o 
   3  -8   2     1859.91     1972.21     91.45 o 
   4  -8   2       36.62       30.17     14.29 o 
   5  -8   2     1370.68     1354.03     80.60 o 
   6  -8   2     2309.52     2289.58    118.43 o 
   7  -8   2       26.16       40.68     23.53 o 
  -5  -7   2      112.55      108.93     24.63 o 
  -4  -7   2      648.94      733.16     50.43 o 
  -3  -7   2     8413.91     8118.77    194.92 o 
  -2  -7   2      182.71      182.16     33.79 o 
  -1  -7   2     3112.56     2807.93     78.56 o 
   0  -7   2     5111.64     5121.48    121.65 o 
   1  -7   2      216.27      174.02     13.44 o 
   2  -7   2    18622.10    17849.74    370.83 o 
   3  -7   2     4191.89     4134.65     85.98 o 
   4  -7   2       24.68       21.52      9.43 o 
   5  -7   2     2169.26     2116.86    105.31 o 
   6  -7   2    11982.57    11261.65    383.43 o 
   7  -7   2      364.77      376.29     50.26 o 
  -5  -6   2      107.65      100.10     23.20 o 
  -4  -6   2     5220.25     5462.35    192.05 o 
  -3  -6   2     2077.75     2226.38     92.29 o 
  -2  -6   2     3184.45     3104.56     85.81 o 
  -1  -6   2      123.32      201.45     19.63 o 
   0  -6   2     1945.37     1965.92     54.80 o 
   1  -6   2    15793.20    16342.35    338.79 o 
   2  -6   2     4584.30     4491.84    104.08 o 
   3  -6   2        0.42       10.34      5.14 o 
   4  -6   2       21.12       28.34     16.22 o 
   5  -6   2       47.28       43.37     17.73 o 
   6  -6   2     4180.36     4131.94    173.14 o 
   7  -6   2      628.68      680.29     61.78 o 
  -6  -5   2     6039.17     6461.78    236.01 o 
  -5  -5   2      137.31      114.73     23.37 o 
  -4  -5   2    19971.92    20097.73    607.00 o 
  -3  -5   2     1943.82     2017.60     81.70 o 
  -2  -5   2     2345.90     2219.62     63.75 o 
  -1  -5   2     8442.96     8121.70    179.60 o 
   0  -5   2    56982.97    55161.77   1666.06 o 
   1  -5   2    10262.50     9729.34    205.19 o 
   2  -5   2      939.56      952.20     26.33 o 
   3  -5   2     7625.74     7578.40    141.95 o 
   4  -5   2      282.55      304.43     16.78 o 
   5  -5   2     8207.89     8152.68    280.64 o 
   6  -5   2       88.45      100.02     26.48 o 
   7  -5   2      137.62      127.00     31.35 o 
  -6  -4   2      931.32      924.88     62.70 o 
  -5  -4   2       47.14       60.01     18.07 o 
  -4  -4   2      273.76      237.94     25.89 o 
  -3  -4   2     5426.79     5533.96    181.46 o 
  -2  -4   2     6680.31     6261.15    196.84 o 
  -1  -4   2      114.87      150.14     12.27 o 
   0  -4   2    10768.53    11372.73    236.01 o 
   1  -4   2     3696.75     3485.32     79.52 o 
   2  -4   2     4959.79     5099.86     96.16 o 
   3  -4   2      742.93      769.13     23.89 o 
   4  -4   2      589.86      547.08     31.82 o 
   5  -4   2     1622.87     1580.12     82.62 o 
   6  -4   2        3.54        3.87     13.03 o 
   7  -4   2      125.59       77.16     24.79 o 
  -6  -3   2       48.96       50.60     18.41 o 
  -5  -3   2     1397.80     1499.60     76.15 o 
  -4  -3   2     8267.52     8814.90    282.91 o 
  -3  -3   2    12567.56    12908.68    389.82 o 
  -2  -3   2    29947.78    29552.24    854.78 o 
  -1  -3   2    11561.52    12127.13    456.76 o 
   0  -3   2     2851.02     3036.45     68.96 o 
   1  -3   2       24.36       37.99      5.07 o 
   2  -3   2    51157.41    49901.78    841.15 o 
   3  -3   2      259.95      265.60     12.75 o 
   4  -3   2     4816.40     4704.19    118.58 o 
   5  -3   2     1504.37     1465.98     78.92 o 
   6  -3   2     5374.03     5273.24    202.22 o 
   7  -3   2      632.67      693.07     60.68 o 
  -6  -2   2      848.03      848.56     59.09 o 
  -5  -2   2      519.32      537.07     41.44 o 
  -4  -2   2     2294.68     2366.07     95.40 o 
  -3  -2   2     2228.72     2317.57     86.65 o 
  -2  -2   2    25414.43    26652.72    771.23 o 
  -1  -2   2     1738.95     1866.14     44.69 o 
   0  -2   2     3124.09     3410.87     73.43 o 
   1  -2   2     5157.20     5545.10    118.69 o 
   2  -2   2    27313.01    26669.52    455.10 o 
   3  -2   2     1082.63     1092.53     38.10 o 
   4  -2   2     3068.32     2992.54     81.92 o 
   5  -2   2     1301.56     1360.92     73.96 o 
   6  -2   2     2990.80     3003.49    134.31 o 
   7  -2   2     3009.99     2951.21    139.19 o 
  -7  -1   2      362.08      363.68     45.13 o 
  -6  -1   2     1171.10     1124.66     65.89 o 
  -5  -1   2     5286.93     5600.27    194.32 o 
  -4  -1   2     3642.42     3623.94    129.52 o 
  -3  -1   2     7612.23     8426.51    259.63 o 
  -2  -1   2      325.73      285.93     17.23 o 
  -1  -1   2    18249.57    18483.99    522.95 o 
   0  -1   2       35.51       28.32      5.30 o 
   1  -1   2     2196.95     2136.90     51.01 o 
   2  -1   2     6358.42     6288.60    141.54 o 
   3  -1   2      541.60      459.30     23.25 o 
   4  -1   2     4523.75     4526.29    163.90 o 
   5  -1   2      732.08      648.19     48.75 o 
   6  -1   2     2975.68     2981.72    133.05 o 
   7  -1   2      391.54      401.33     48.41 o 
  -7   0   2      115.75      140.87     29.08 o 
  -6   0   2     1283.05     1229.47     69.59 o 
  -5   0   2     5810.28     6093.64    209.03 o 
  -4   0   2      226.33      235.51     23.79 o 
  -3   0   2    19968.65    21275.68    625.07 o 
  -2   0   2     1318.82     1446.23     52.95 o 
  -1   0   2    14127.60    14986.92    302.94 o 
   0   0   2    15507.46    15461.31    425.04 o 
   1   0   2    28405.58    27438.27    552.94 o 
   2   0   2      138.25      133.11     11.61 o 
   3   0   2      219.36      230.55     22.27 o 
   4   0   2    17964.73    19195.29    583.89 o 
   5   0   2      755.30      851.16     56.48 o 
   6   0   2     4434.93     4463.51    178.94 o 
   7   0   2     1210.51     1314.44     90.69 o 
  -7   1   2     3063.13     3223.28    140.45 o 
  -6   1   2    10194.51     9894.76    325.94 o 
  -5   1   2      799.01      781.49     48.50 o 
  -4   1   2     3486.04     3523.59    127.25 o 
  -3   1   2     2049.30     2026.42     77.16 o 
  -2   1   2    83464.98    83445.29   1401.59 o 
  -1   1   2     2356.56     2638.51     48.96 o 
   0   1   2     9705.44    10774.32    186.42 o 
   1   1   2       81.88       48.11      8.26 o 
   2   1   2     2188.17     1993.06     78.25 o 
   3   1   2     4010.79     4556.47    160.87 o 
   4   1   2       45.30       53.79     16.14 o 
   5   1   2      209.67      224.92     32.86 o 
   6   1   2      213.63      183.40     33.79 o 
   7   1   2      547.19      550.61     58.75 o 
  -7   2   2      846.61      930.51     64.47 o 
  -6   2   2     4162.44     4202.85    120.28 o 
  -5   2   2     1790.59     1798.86     61.96 o 
  -4   2   2      958.01      987.52     39.05 o 
  -3   2   2     2457.40     2610.00     71.46 o 
  -2   2   2    61266.97    58382.01    983.89 o 
  -1   2   2      513.85      522.52     62.24 o 
   0   2   2     9367.94     9625.84    170.34 o 
   1   2   2     8214.03     8069.97    246.60 o 
   2   2   2     9152.78     8458.53    264.84 o 
   3   2   2     8142.24     8393.06    272.66 o 
   4   2   2     9015.99     9292.30    307.96 o 
   5   2   2      273.13      322.33     38.91 o 
   6   2   2        4.48        2.44     12.61 o 
   7   2   2     2947.78     3126.71    153.31 o 
  -7   3   2       32.85       42.70     20.34 o 
  -6   3   2     4041.09     3879.11    113.99 o 
  -5   3   2     3031.62     2935.89     88.51 o 
  -4   3   2      876.04      869.16     36.80 o 
  -3   3   2     2254.25     2368.97     67.72 o 
  -2   3   2     6752.27     6585.16    153.17 o 
  -1   3   2     5671.20     5836.65    400.96 o 
   0   3   2       65.57       78.03     16.98 o 
   2   3   2     2194.38     1861.77     76.74 o 
   3   3   2     2771.43     2717.14    109.18 o 
   4   3   2      121.02       89.51     21.01 o 
   5   3   2       46.49       54.21     18.83 o 
   6   3   2      402.14      370.82     45.64 o 
   7   3   2      969.95     1179.46     85.98 o 
  -7   4   2      206.40      224.33     37.15 o 
  -6   4   2     1313.92     1344.54     56.13 o 
  -5   4   2     7286.08     7259.64    182.63 o 
  -4   4   2     6402.41     6513.27    180.75 o 
  -3   4   2    20574.85    20845.76    360.14 o 
  -2   4   2     1141.57     1249.56     80.94 o 
  -1   4   2     2023.56     2054.71     59.98 o 
   0   4   2    25647.48    23558.61    514.04 o 
   1   4   2    22653.28    22864.29    677.94 o 
   2   4   2    21667.93    20288.10    606.16 o 
   3   4   2      547.47      552.71     39.67 o 
   4   4   2    13063.25    13997.62    445.46 o 
   5   4   2      229.05      220.04     34.04 o 
   6   4   2     8757.06     9087.22    324.68 o 
  -7   5   2      279.44      226.09     37.49 o 
  -6   5   2     1252.51     1180.19     52.64 o 
  -5   5   2      269.33      281.02     24.15 o 
  -4   5   2      226.85      242.74     20.39 o 
  -3   5   2     2734.36     2795.94     79.90 o 
  -2   5   2     1423.60     1330.14     45.47 o 
  -1   5   2      173.54      171.75     20.17 o 
   0   5   2     7495.71     7167.28    239.46 o 
   1   5   2     4621.51     4706.92    167.43 o 
   2   5   2     5013.84     4874.43    171.29 o 
   3   5   2        5.68       14.71     10.17 o 
   4   5   2     7302.43     6915.14    244.83 o 
   5   5   2     1379.74     1525.66     88.17 o 
   6   5   2     3870.65     3892.31    172.80 o 
  -7   6   2       65.47       77.33     25.13 o 
  -6   6   2    11642.23    11267.56    275.31 o 
  -5   6   2      261.09      298.13     25.30 o 
  -4   6   2     4544.49     4283.48    127.00 o 
  -3   6   2     6824.23     7029.02    172.65 o 
  -2   6   2    19580.44    19979.25    443.97 o 
  -1   6   2    11588.66    11338.88    206.85 o 
   0   6   2     2500.58     2672.00    112.79 o 
   1   6   2      613.84      590.78     43.87 o 
   2   6   2     2084.48     2046.43     92.79 o 
   3   6   2     7794.42     7720.75    263.07 o 
   4   6   2     1254.34     1243.67     73.80 o 
   5   6   2      127.51      105.48     26.64 o 
   6   6   2      289.51      338.63     48.75 o 
  -7   7   2       50.51       47.49     23.79 o 
  -6   7   2     6890.58     6479.81    175.56 o 
  -5   7   2      640.39      634.40     36.57 o 
  -4   7   2     1800.59     1945.66     67.78 o 
  -3   7   2     1581.81     1529.48     56.46 o 
  -2   7   2     4453.46     4664.38    181.84 o 
  -1   7   2     7755.18     7460.78    144.24 o 
   0   7   2      913.00      938.32     58.92 o 
   1   7   2      747.05      780.98     53.88 o 
   2   7   2     4660.83     4435.02    170.70 o 
   3   7   2     2139.20     1992.97     98.84 o 
   4   7   2      485.96      475.13     48.58 o 
   5   7   2     1144.20     1380.17     87.92 o 
  -7   8   2     2316.57     2465.50    128.26 o 
  -6   8   2      424.33      374.02     45.13 o 
  -5   8   2     2457.84     2405.97     83.55 o 
  -4   8   2     7419.03     7333.96    188.69 o 
  -3   8   2     3546.86     3721.47    137.42 o 
  -2   8   2     2730.37     2689.22    167.01 o 
  -1   8   2       35.82       84.55     21.18 o 
   0   8   2     6932.20     7441.12    260.72 o 
   1   8   2       74.58       54.30     18.74 o 
   2   8   2     5298.25     4594.37    181.71 o 
   3   8   2     1577.54     1629.88     91.70 o 
   4   8   2     1606.56     1613.15     95.14 o 
   5   8   2      812.46     1048.85     79.59 o 
  -6   9   2      358.10      317.71     43.71 o 
  -5   9   2      115.30       96.49     19.43 o 
  -4   9   2    12302.66    12104.96    294.62 o 
  -3   9   2      608.47      660.35     63.50 o 
  -2   9   2     4708.87     4452.18    167.80 o 
  -1   9   2     2654.90     2781.69    127.42 o 
   0   9   2     4074.23     4319.11    173.14 o 
   1   9   2     1380.56     1412.70     81.70 o 
   2   9   2    11058.14    10619.18    362.42 o 
   3   9   2      144.30      139.61     31.94 o 
   4   9   2       98.22       83.21     27.99 o 
   5   9   2     3944.12     4158.75    191.38 o 
  -6  10   2     1513.60     1566.09     97.08 o 
  -5  10   2     2058.05     1913.56     77.91 o 
  -4  10   2     1413.47     1398.38     75.35 o 
  -3  10   2      903.46     1070.13    111.91 o 
  -2  10   2     2861.80     2946.07     98.73 o 
  -1  10   2     1688.05     1606.26     91.87 o 
   0  10   2     7579.22     7879.43    281.65 o 
   1  10   2      412.39      443.70     47.91 o 
   2  10   2     2081.85     1955.07    105.15 o 
   3  10   2      926.71      802.00     67.74 o 
   4  10   2     1995.08     1649.38    106.49 o 
  -6  11   2     1231.59     1308.56     91.53 o 
  -5  11   2     4604.81     4614.88    145.01 o 
  -4  11   2     5393.16     5648.86    164.99 o 
  -3  11   2       66.89       71.60     18.69 o 
  -2  11   2      593.92      560.86     53.62 o 
  -1  11   2    16062.57    16166.17    528.08 o 
   0  11   2       14.22       31.69     17.65 o 
   1  11   2      997.08      997.33     71.61 o 
   2  11   2     1873.61     2009.61    110.52 o 
   3  11   2     1057.63     1108.61     81.02 o 
  -5  12   2       20.10        9.25     15.37 o 
  -4  12   2      939.71     1019.34     57.50 o 
  -3  12   2       12.88       11.26     17.65 o 
  -2  12   2      126.83      127.67     33.45 o 
  -1  12   2      823.66      855.20     69.34 o 
   0  12   2      946.04     1084.65     78.08 o 
   1  12   2      639.66      624.57     56.65 o 
   2  12   2      239.55      209.87     39.84 o 
   3  12   2      262.08      308.96     48.75 o 
  -4  13   2     4816.60     4922.50    217.52 o 
  -3  13   2       16.02       22.53     21.35 o 
  -2  13   2     5947.10     5977.23    246.85 o 
  -1  13   2     2566.99     2861.45    145.91 o 
   0  13   2       25.42       47.32     23.45 o 
   1  13   2     6199.65     6367.14    249.88 o 
   2  13   2     1405.62     1346.13     91.11 o 
  -3  14   2      354.89      288.71     54.21 o 
  -1  14   2       19.28       10.84     20.76 o 
   0  14   2      162.23      214.33     43.29 o 
  -1 -15   3     3278.58     3114.44    148.51 o 
   0 -15   3       65.98       86.07     28.83 o 
   1 -15   3       64.43       59.84     25.97 o 
   2 -15   3     5511.63     5596.15    231.47 o 
   3 -15   3      629.37      723.16     68.33 o 
  -2 -14   3      167.71      147.53     33.03 o 
  -1 -14   3        1.53       12.61     16.39 o 
   0 -14   3     1205.58     1168.45     78.92 o 
   1 -14   3     1608.22     1464.22     90.77 o 
   2 -14   3        0.48       -8.24     13.78 o 
   3 -14   3      341.40      344.94     48.92 o 
   4 -14   3       15.29        5.72     18.91 o 
  -3 -13   3      384.53      364.86     54.21 o 
  -2 -13   3       99.52       66.32     17.83 o 
  -1 -13   3     2926.61     2762.04     91.46 o 
   0 -13   3     1853.17     1929.77    102.54 o 
   1 -13   3    11304.02    10875.36    370.15 o 
   2 -13   3     2531.69     2492.90    123.64 o 
   3 -13   3      326.52      276.69     42.02 o 
   4 -13   3      566.01      547.92     58.92 o 
   5 -13   3     4737.19     4826.27    209.11 o 
  -4 -12   3       15.29       12.78     25.89 o 
  -3 -12   3      883.82      877.30     74.38 o 
  -2 -12   3     2877.18     2757.82     91.61 o 
  -1 -12   3       31.65       19.41     11.37 o 
   0 -12   3      449.97      488.88     32.15 o 
   1 -12   3     1832.82     1827.31     95.23 o 
   2 -12   3     2580.56     2625.36    123.13 o 
   3 -12   3        1.21       13.70     14.12 o 
   4 -12   3      544.93      549.68     53.03 o 
   5 -12   3     1326.26     1133.99     81.28 o 
  -4 -11   3     1974.19     1775.12    113.63 o 
  -3 -11   3      483.87      436.09     35.23 o 
  -2 -11   3    14200.49    13336.23    412.85 o 
  -1 -11   3     3021.61     3085.56    115.40 o 
   0 -11   3     1140.22     1092.12     56.82 o 
   1 -11   3     1420.91     1558.98     98.13 o 
   2 -11   3    16552.31    16658.02    524.97 o 
   3 -11   3      667.33      649.19     52.70 o 
   4 -11   3     3186.65     2998.70    138.01 o 
   5 -11   3      203.75      165.49     34.54 o 
   6 -11   3      471.03      517.99     59.76 o 
  -5 -10   3       22.96       13.70     24.63 o 
  -4 -10   3       19.30       33.62     23.28 o 
  -3 -10   3       64.76       58.33     15.29 o 
  -2 -10   3     7674.33     7548.89    186.52 o 
  -1 -10   3      205.60      152.72     18.63 o 
   0 -10   3      686.73      675.00     33.75 o 
   1 -10   3      233.74      267.28     35.17 o 
   2 -10   3     6812.41     7185.44    247.78 o 
   3 -10   3     2267.93     2187.04    104.05 o 
   4 -10   3      424.47      411.92     44.38 o 
   5 -10   3       37.22       44.13     19.25 o 
   6 -10   3      595.20      549.43     58.83 o 
  -5  -9   3     2182.68     2165.78    129.02 o 
  -4  -9   3     2927.00     2753.11    140.61 o 
  -3  -9   3     6074.78     5662.48    294.38 o 
  -2  -9   3       30.66       40.63     17.06 o 
  -1  -9   3      125.42      131.04     16.28 o 
   0  -9   3     3249.26     3400.56     91.91 o 
   1  -9   3     4507.24     4683.54    315.31 o 
   2  -9   3        7.44       17.25      7.21 o 
   3  -9   3      627.00      601.79     46.31 o 
   4  -9   3     4992.00     4630.18    180.71 o 
   5  -9   3      397.41      351.16     44.13 o 
   6  -9   3     2905.46     3069.39    146.75 o 
  -6  -8   3      114.77      103.38     37.65 o 
  -5  -8   3     1306.51     1204.76     89.68 o 
  -4  -8   3      139.66      146.02     21.17 o 
  -3  -8   3     6197.78     6112.89    157.19 o 
  -2  -8   3        5.07       12.75     12.94 o 
  -1  -8   3        9.07        8.28      7.12 o 
   0  -8   3     7456.68     8277.90    186.96 o 
   1  -8   3     4143.59     4423.70    116.70 o 
   2  -8   3     2033.74     1998.64     61.61 o 
   3  -8   3     2449.59     2586.42     72.61 o 
   4  -8   3     6781.79     6370.58    228.61 o 
   5  -8   3      147.20      214.24     35.47 o 
   6  -8   3     6902.90     6468.75    247.61 o 
   7  -8   3       88.65       77.16     27.32 o 
  -6  -7   3     5703.48     5451.67    235.09 o 
  -5  -7   3       39.06       37.65     23.95 o 
  -4  -7   3      193.17      179.56     21.25 o 
  -3  -7   3        1.80       10.84      8.37 o 
  -2  -7   3     9916.01     9542.92    229.16 o 
  -1  -7   3      554.05      705.51     53.92 o 
   0  -7   3     7069.74     7349.52    165.30 o 
   1  -7   3     1372.42     1540.66     45.98 o 
   2  -7   3     5008.94     4946.59    116.18 o 
   3  -7   3      579.83      456.52     23.61 o 
   4  -7   3      291.75      286.52     34.96 o 
   5  -7   3      230.20      321.99     40.26 o 
   6  -7   3      425.82      400.33     48.41 o 
   7  -7   3      437.16      338.89     49.93 o 
  -6  -6   3     6613.25     6258.29    254.92 o 
  -5  -6   3       97.90       77.91     27.90 o 
  -4  -6   3       14.60       46.11     31.48 o 
  -3  -6   3     1306.27     1245.10     46.58 o 
  -2  -6   3    22579.65    21687.04    455.68 o 
  -1  -6   3    11092.78    11244.76    242.99 o 
   0  -6   3    18901.63    18962.70    553.63 o 
   1  -6   3     1918.25     2186.78     57.42 o 
   2  -6   3     4451.76     4609.59    108.14 o 
   3  -6   3    31885.76    31607.85    544.12 o 
   4  -6   3      248.32      278.04     21.91 o 
   5  -6   3      822.86      923.87     62.45 o 
   6  -6   3     1432.19     1462.37     87.75 o 
   7  -6   3     2192.45     2033.99    114.73 o 
  -7  -5   3     1270.51     1189.04     96.15 o 
  -6  -5   3       16.20        9.16     21.52 o 
  -5  -5   3      262.91      292.66     31.69 o 
  -4  -5   3      776.02      800.56     36.59 o 
  -3  -5   3    14192.09    14380.27    310.81 o 
  -2  -5   3    13513.85    13191.20    349.64 o 
  -1  -5   3        5.77        9.94     24.29 o 
   0  -5   3      957.48      781.14     27.07 o 
   1  -5   3       70.14       61.23      7.65 o 
   2  -5   3    16712.76    16898.76    351.33 o 
   3  -5   3     4183.77     4380.32     88.46 o 
   4  -5   3     1721.59     1604.55     55.89 o 
   5  -5   3       13.18       19.45     10.30 o 
   6  -5   3      690.39      656.76     56.57 o 
   7  -5   3      324.26      290.31     44.13 o 
  -7  -4   3     2634.08     2466.67    139.94 o 
  -5  -4   3      879.94      932.69     55.56 o 
  -4  -4   3     6201.21     6396.64    210.96 o 
  -3  -4   3    31705.48    31951.80    655.97 o 
  -2  -4   3      284.14      232.39     14.58 o 
  -1  -4   3      512.50      491.30     26.35 o 
   0  -4   3    32965.01    31398.20    875.20 o 
   1  -4   3      661.73      711.13     24.64 o 
   2  -4   3    19989.60    19446.33    401.25 o 
   3  -4   3     4362.54     4452.96     88.79 o 
   4  -4   3     3953.20     3884.18    104.11 o 
   5  -4   3     4597.70     4422.41    172.64 o 
   6  -4   3    14266.85    13716.30    450.25 o 
   7  -4   3       79.08       76.90     25.72 o 
  -5  -3   3       39.21       25.05     12.61 o 
  -4  -3   3      680.04      745.94     43.12 o 
  -3  -3   3     2399.58     2560.84     68.87 o 
  -2  -3   3      161.11       94.66      9.19 o 
  -1  -3   3      271.44      298.49     12.92 o 
   0  -3   3    13439.78    13446.13    275.20 o 
   1  -3   3      251.87      217.87     11.38 o 
   2  -3   3       59.30       33.76      6.78 o 
   3  -3   3      681.40      699.47     21.49 o 
   4  -3   3     5722.78     6071.05    149.35 o 
   5  -3   3      990.97      972.20     62.53 o 
   6  -3   3     5134.55     4938.56    194.32 o 
   7  -3   3     1260.95     1241.66     83.29 o 
  -6  -2   3     9242.12     9150.93    308.12 o 
  -5  -2   3     2028.23     2024.24     89.76 o 
  -4  -2   3     4807.29     4949.54    118.02 o 
  -3  -2   3     3077.27     3073.40     78.27 o 
  -2  -2   3       74.98      154.23     17.57 o 
  -1  -2   3     5829.39     5623.13    172.97 o 
   0  -2   3     2620.11     2675.05     59.79 o 
   1  -2   3     3931.49     4195.28     94.21 o 
   2  -2   3     9303.37     9600.60    206.41 o 
   3  -2   3     9169.52     9160.37    167.84 o 
   4  -2   3     6474.64     6440.12    156.99 o 
   5  -2   3      882.22      963.20     62.53 o 
   6  -2   3       49.83       -2.02     13.53 o 
   7  -2   3      443.29      379.06     49.00 o 
  -6  -1   3     4370.70     4414.85    165.58 o 
  -5  -1   3     2335.07     2525.93    101.78 o 
  -4  -1   3        9.30       -9.33      6.22 o 
  -3  -1   3      412.40      452.73     20.09 o 
  -2  -1   3     1120.56     1155.26     71.11 o 
  -1  -1   3     5887.08     5895.20    176.25 o 
   0  -1   3      538.80      495.22     19.33 o 
   1  -1   3     3547.43     3544.22     80.76 o 
   2  -1   3     5940.61     6002.39    135.44 o 
   3  -1   3     4995.54     4847.68    302.20 o 
   4  -1   3    12540.29    12457.25    394.78 o 
   5  -1   3      887.38      878.65     58.08 o 
   6  -1   3       87.47      108.26     26.31 o 
   7  -1   3       66.52       73.81     19.23 o 
  -6   0   3     1759.79     1758.31     85.65 o 
  -5   0   3       90.46      105.90     18.83 o 
  -4   0   3    15904.37    16686.18    501.27 o 
  -3   0   3     6646.38     6701.00    147.87 o 
  -2   0   3    16901.95    16821.87    342.87 o 
  -1   0   3       30.22       26.32      5.17 o 
   0   0   3     6735.02     6747.79    118.55 o 
   1   0   3     2510.78     2365.36     84.18 o 
   2   0   3    10050.01     9735.23    210.86 o 
   3   0   3       71.67       87.07     12.60 o 
   4   0   3      368.72      443.53     37.65 o 
   5   0   3     1770.42     1830.17     92.12 o 
   6   0   3     1071.93     1095.16     75.64 o 
   7   0   3      140.11      111.70     32.61 o 
  -6   1   3     7237.80     6848.24    176.30 o 
  -5   1   3      592.19      652.05     43.71 o 
  -4   1   3    19279.49    20176.31    601.03 o 
  -3   1   3     1183.96     1268.92     37.67 o 
  -2   1   3    28922.28    29144.12    494.26 o 
  -1   1   3      713.77      745.43     31.38 o 
   0   1   3    18672.56    18998.69    324.85 o 
   1   1   3    13095.55    12714.38    533.00 o 
   2   1   3    12715.74    12223.82    428.57 o 
   3   1   3      410.10      436.13     33.96 o 
   5   1   3     7293.99     7515.42    267.53 o 
   6   1   3      680.17      786.36     63.54 o 
   7   1   3     2391.48     2616.70    139.02 o 
  -7   2   3      383.10      394.61     42.95 o 
  -6   2   3      388.88      401.93     29.40 o 
  -5   2   3     6157.41     6089.69    156.87 o 
  -4   2   3     1780.41     2040.96     49.69 o 
  -3   2   3      737.31      775.87     22.89 o 
  -2   2   3      676.25      737.55     23.34 o 
  -1   2   3     5628.40     5602.90    101.81 o 
   0   2   3    23128.18    23266.53    501.55 o 
   1   2   3     1929.76     2048.40     55.13 o 
   2   2   3      202.86      240.88     22.44 o 
   3   2   3     1438.50     1510.03     73.04 o 
   4   2   3    14902.46    14932.16    471.85 o 
   5   2   3       53.30       30.34     15.55 o 
   6   2   3      452.10      396.71     48.08 o 
   7   2   3      512.21      485.80     57.49 o 
  -7   3   3       76.48       97.75     26.73 o 
  -6   3   3      119.36       92.98     17.27 o 
  -5   3   3    11509.25    11531.11    307.33 o 
  -4   3   3      693.37      683.33     30.77 o 
  -3   3   3       82.07       90.58      7.33 o 
  -2   3   3    12476.95    12357.20    275.58 o 
  -1   3   3     4802.29     4821.43    105.89 o 
   0   3   3    14303.66    13913.75    246.23 o 
   1   3   3     3307.09     3244.88    114.73 o 
   2   3   3     1160.92     1083.98     54.30 o 
   3   3   3      289.48      337.96     30.85 o 
   5   3   3       21.73       24.88     15.13 o 
   6   3   3      627.36      736.77     62.28 o 
  -7   4   3      303.06      319.22     41.35 o 
  -6   4   3     2225.29     2179.15     76.90 o 
  -5   4   3       35.95       12.66      9.06 o 
  -4   4   3      288.52      337.84     22.65 o 
  -3   4   3      214.76      223.11     16.92 o 
  -2   4   3      320.52      323.66     19.33 o 
  -1   4   3     4494.27     4696.33    119.23 o 
   0   4   3    13496.02    14843.52    425.67 o 
   1   4   3     2840.17     2908.60    110.78 o 
   2   4   3      751.22      829.98     47.15 o 
   3   4   3     2031.97     2163.17     96.24 o 
   4   4   3    10001.33    10942.52    361.83 o 
   5   4   3     1286.77     1366.97     83.04 o 
   6   4   3       32.85      164.15     34.96 o 
  -7   5   3      280.09      269.88     39.67 o 
  -6   5   3    10220.04    10240.50    253.18 o 
  -5   5   3     2128.37     2033.66     70.57 o 
  -4   5   3      902.26      896.41     78.71 o 
  -3   5   3     3855.51     3693.73    100.29 o 
  -2   5   3    34225.94    34598.46    747.56 o 
  -1   5   3      638.23      624.20     30.60 o 
   0   5   3     1955.55     2123.77     68.26 o 
   1   5   3    20600.46    20290.37    614.82 o 
   2   5   3       33.39       64.63     16.64 o 
   3   5   3     8694.25     8384.40    281.06 o 
   4   5   3      760.16      798.89     57.32 o 
   5   5   3      991.37     1189.63     78.59 o 
   6   5   3     1497.49     1558.10     98.00 o 
  -7   6   3       91.39       55.89     23.70 o 
  -6   6   3      854.93      872.98     46.13 o 
  -5   6   3     1436.49     1414.52    103.25 o 
  -4   6   3     3532.67     3543.25    102.37 o 
  -3   6   3      140.69      125.69     15.86 o 
  -2   6   3     1698.49     1551.82     90.35 o 
  -1   6   3      365.08      354.25     24.86 o 
   0   6   3      778.83      885.96     56.14 o 
   1   6   3     6494.04     6761.16    235.42 o 
   2   6   3       57.99       44.97     15.13 o 
   3   6   3     1593.38     1527.00     80.94 o 
   4   6   3       35.55       29.33     15.72 o 
   5   6   3       84.17       98.51     27.15 o 
   6   6   3     1744.50     1716.87    105.65 o 
  -7   7   3      274.88      261.90     42.28 o 
  -6   7   3     1416.12     1505.22     72.70 o 
  -5   7   3     8017.01     7693.32    281.94 o 
  -4   7   3     8070.80     8205.51    204.65 o 
  -3   7   3     5114.21     5529.11    146.59 o 
  -2   7   3     5777.62     5970.37    202.10 o 
  -1   7   3      122.79      105.44     17.23 o 
   1   7   3      898.68      972.95     63.37 o 
   2   7   3     1697.55     1718.30     89.18 o 
   3   7   3     1741.14     1640.30     89.34 o 
   4   7   3     6093.62     6036.74    231.22 o 
   5   7   3      144.60      158.35     35.47 o 
  -7   8   3        4.37       16.47     20.26 o 
  -6   8   3      663.03      611.05     39.68 o 
  -5   8   3      731.67      679.38     40.04 o 
  -4   8   3     8357.96     8300.21    210.51 o 
  -3   8   3        1.81        0.75      7.87 o 
  -2   8   3     1926.39     1763.21     66.99 o 
  -1   8   3     1301.50     1463.53     59.91 o 
   0   8   3    16162.32    17300.32    546.49 o 
   1   8   3      134.20      105.48     24.12 o 
   2   8   3      357.29      331.83     42.11 o 
   3   8   3      904.25      838.98     63.71 o 
   4   8   3     4011.06     4217.50    182.89 o 
   5   8   3      642.69      681.81     64.72 o 
  -6   9   3     1361.60     1393.03     64.37 o 
  -5   9   3      172.31      183.81     25.40 o 
  -4   9   3       87.20       89.77     18.35 o 
  -3   9   3     7034.11     7144.12    333.76 o 
  -2   9   3      287.46      269.36     32.53 o 
  -1   9   3      767.63      828.89     62.03 o 
   0   9   3      239.87      256.43     36.48 o 
   1   9   3     6773.23     6889.25    252.15 o 
   2   9   3      460.99      483.79     51.27 o 
   3   9   3     2265.44     2078.37    114.56 o 
   4   9   3     1743.64     1799.15    109.77 o 
  -6  10   3      663.79      598.20    102.46 o 
  -5  10   3      125.82      122.34     22.94 o 
  -4  10   3       71.24       69.66     17.65 o 
  -3  10   3     3865.06     4002.24    126.19 o 
  -2  10   3     2201.92     2107.31    107.79 o 
  -1  10   3     5358.19     4907.71    200.46 o 
   0  10   3      180.08      186.00     34.46 o 
   1  10   3     1572.84     1660.05     95.98 o 
   2  10   3     9553.76     8949.54    319.81 o 
   3  10   3     2291.52     2276.55    125.99 o 
   4  10   3     1912.49     1694.51    111.03 o 
  -5  11   3      221.76      249.79     32.09 o 
  -4  11   3     4866.72     5275.38    406.04 o 
  -3  11   3        6.78        7.92     11.83 o 
  -2  11   3      913.71      842.68     69.09 o 
  -1  11   3      143.08      145.07     34.12 o 
   0  11   3     2866.72     3074.01    144.14 o 
   1  11   3     1842.34     2021.55    110.27 o 
   2  11   3      216.15      188.69     36.98 o 
   3  11   3        5.04        3.70     18.57 o 
  -5  12   3       20.79       16.22     16.67 o 
  -4  12   3     7332.69     7581.95    213.77 o 
  -3  12   3     1058.33     1066.47     85.27 o 
  -2  12   3      610.41      564.98     61.86 o 
  -1  12   3     5387.63     5556.82    227.69 o 
   0  12   3     5882.45     6279.05    245.93 o 
   1  12   3     2409.24     2357.91    124.14 o 
   2  12   3     2277.95     2505.67    133.81 o 
  -4  13   3     2393.20     2415.93     99.43 o 
  -3  13   3      582.81      670.46     72.95 o 
  -2  13   3       47.15       42.36     24.54 o 
  -1  13   3        4.96       -5.21     15.55 o 
   0  13   3     1787.50     1877.66    111.37 o 
   1  13   3      340.97      267.70     44.63 o 
  -2  14   3     5866.35     6103.64    259.54 o 
  -1  14   3     3464.02     3846.25    183.23 o 
   0 -15   4     1579.49     1490.11     92.71 o 
   1 -15   4       34.32       19.84     19.84 o 
   2 -15   4      140.01      133.55     34.29 o 
   3 -15   4     2204.67     2282.10    127.84 o 
  -2 -14   4     1438.81     1513.64     98.17 o 
  -1 -14   4     4050.88     3805.55    234.12 o 
   0 -14   4      786.50      853.85     64.97 o 
   1 -14   4      473.16      568.34     55.22 o 
   2 -14   4       99.83       90.44     26.48 o 
   3 -14   4     2987.78     3512.07    162.80 o 
   4 -14   4      381.58      287.36     48.08 o 
  -3 -13   4     1076.59     1060.70     84.72 o 
  -2 -13   4     2153.41     2228.48    120.44 o 
  -1 -13   4        5.32       23.03     12.25 o 
   0 -13   4     2619.60     2653.57     87.33 o 
   1 -13   4      169.22      156.67     32.78 o 
   2 -13   4     5684.36     5894.11    224.83 o 
   3 -13   4     1852.77     1838.66    103.13 o 
   4 -13   4      525.81      454.79     54.13 o 
   5 -13   4        4.71       10.93     18.32 o 
  -4 -12   4     4882.03     4920.06    218.28 o 
  -3 -12   4     2929.81     2520.80    133.47 o 
  -2 -12   4     3388.29     3386.75    104.46 o 
  -1 -12   4     5758.24     5466.28    144.83 o 
   0 -12   4     8571.77     8419.10    203.25 o 
   1 -12   4      208.45      234.58     34.38 o 
   2 -12   4    10977.50    11118.85    370.40 o 
   3 -12   4        8.71       11.60     14.20 o 
   4 -12   4       11.95       20.84     17.40 o 
   5 -12   4     3318.14     3056.28    148.51 o 
  -4 -11   4        6.04       21.60     22.69 o 
  -3 -11   4      295.51      355.19     49.17 o 
  -2 -11   4     1320.53     1251.23     53.28 o 
  -1 -11   4      758.79      740.28     38.09 o 
   0 -11   4     2273.11     2385.84     75.86 o 
   1 -11   4        0.46       13.26      8.60 o 
   2 -11   4     1439.10     1444.38     78.84 o 
   3 -11   4     1655.83     1537.93     85.73 o 
   4 -11   4     1845.01     1808.06     98.76 o 
   5 -11   4      137.43      154.23     33.45 o 
   6 -11   4      456.16      538.08     61.44 o 
  -5 -10   4     2603.28     2493.15    143.64 o 
  -4 -10   4     2221.28     2446.75    134.31 o 
  -3 -10   4      379.24      358.64     47.66 o 
  -2 -10   4     1067.25     1077.17     46.90 o 
  -1 -10   4     9796.28     9372.51    217.57 o 
   0 -10   4       37.22       54.98     15.21 o 
   1 -10   4     4640.27     4808.63    121.68 o 
   2 -10   4     5188.63     5318.39    131.23 o 
   3 -10   4      391.21      402.93     39.00 o 
   4 -10   4     9791.75     9649.59    331.07 o 
   5 -10   4     3448.28     3593.43    160.28 o 
   6 -10   4       37.31       25.72     18.74 o 
  -5  -9   4     2354.29     2245.12    130.36 o 
  -4  -9   4      654.82      655.08     66.06 o 
  -3  -9   4      836.35      853.66     51.65 o 
  -2  -9   4     1107.98     1019.21     43.46 o 
  -1  -9   4     1776.15     1831.31     69.51 o 
   0  -9   4      975.90      886.81     36.84 o 
   1  -9   4     1828.08     1893.20    115.44 o 
   2  -9   4      193.41      237.52     27.06 o 
   3  -9   4       87.51       97.08     23.03 o 
   4  -9   4     6248.08     6099.02    224.58 o 
   5  -9   4     1174.12     1130.46     75.31 o 
   6  -9   4       48.92      105.23     28.74 o 
  -6  -8   4      956.77      900.25     83.04 o 
  -5  -8   4      684.41      568.84     64.47 o 
  -4  -8   4     7580.44     7288.99    270.97 o 
  -3  -8   4      293.36      272.22     23.82 o 
  -2  -8   4    10871.30    10360.73    234.92 o 
  -1  -8   4      766.59      757.97     55.01 o 
   0  -8   4      249.81      258.65     18.04 o 
   1  -8   4     5413.85     5667.26    132.97 o 
   2  -8   4    13267.76    12890.09    293.04 o 
   3  -8   4     1849.12     1838.90     57.88 o 
   4  -8   4       52.57      129.18     26.14 o 
   5  -8   4     1624.96     1598.28     90.77 o 
   6  -8   4      177.23      195.16     37.99 o 
  -6  -7   4      808.42      872.43     81.02 o 
  -5  -7   4       19.54       12.94     18.74 o 
  -4  -7   4     4754.48     4913.51    198.02 o 
  -3  -7   4      627.70      555.55     30.79 o 
  -2  -7   4    13998.86    13590.89    685.21 o 
  -1  -7   4      472.50      437.51     34.80 o 
   0  -7   4      761.86      809.00     30.53 o 
   1  -7   4     3815.68     3619.70     89.16 o 
   2  -7   4     5293.02     5220.61    123.10 o 
   3  -7   4     9260.51     8819.89    198.76 o 
   4  -7   4      236.83      244.23     28.32 o 
   5  -7   4     1550.79     1517.76     86.15 o 
   6  -7   4       71.52       40.60     19.08 o 
   7  -7   4     1375.88     1541.21     99.85 o 
  -6  -6   4      733.54      621.46     68.08 o 
  -5  -6   4     4518.67     4810.30    200.54 o 
  -4  -6   4       86.54      119.69     29.00 o 
  -3  -6   4      162.61      137.18     16.18 o 
  -2  -6   4      965.91      922.47     35.58 o 
  -1  -6   4    11673.59    12252.62    483.62 o 
   0  -6   4    30610.82    29917.43    869.07 o 
   1  -6   4        2.48       19.29      6.77 o 
   2  -6   4       55.79       61.20      9.36 o 
   3  -6   4      850.47      903.55     82.41 o 
   4  -6   4    11954.70    11872.10    265.61 o 
   5  -6   4      591.08      695.75     38.26 o 
   6  -6   4     1059.39     1026.66     72.79 o 
   7  -6   4        8.00       16.31     18.07 o 
  -7  -5   4     1125.74     1136.34     91.95 o 
  -6  -5   4      133.76      112.96     34.38 o 
  -5  -5   4     8751.11     8766.23    309.80 o 
  -4  -5   4      920.74      961.75     39.45 o 
  -3  -5   4    13657.07    14173.79    305.43 o 
  -2  -5   4     6053.64     6027.08    139.36 o 
  -1  -5   4    15431.44    17497.32    429.87 o 
   0  -5   4    45470.55    43642.96    877.75 o 
   1  -5   4     5725.46     5707.28    262.32 o 
   2  -5   4       19.31       25.86      7.23 o 
   3  -5   4     7198.15     7158.35    324.51 o 
   4  -5   4    26412.77    26563.81    557.22 o 
   5  -5   4      509.92      490.61     45.81 o 
   6  -5   4     3690.68     3628.23    158.60 o 
   7  -5   4      649.98      529.09     57.32 o 
  -7  -4   4      237.20      324.93     55.22 o 
  -6  -4   4     4886.53     4786.93    200.20 o 
  -5  -4   4        0.33       -0.59     13.45 o 
  -4  -4   4      568.71      568.60     28.03 o 
  -3  -4   4      202.27      206.36     14.84 o 
  -2  -4   4      213.88      160.25     11.99 o 
  -1  -4   4     8848.14     9324.45    250.30 o 
   0  -4   4     1332.39     1316.98     36.11 o 
   1  -4   4     2213.13     2083.10     53.57 o 
   2  -4   4       15.27       39.28      7.79 o 
   3  -4   4      329.02      279.18     18.86 o 
   4  -4   4     4937.71     4844.23    127.63 o 
   5  -4   4     1843.36     1822.31     80.22 o 
   6  -4   4       23.16       35.64     19.58 o 
   7  -4   4       75.22       68.08     27.65 o 
  -7  -3   4      103.61      128.26     38.07 o 
  -6  -3   4    10567.00    10359.89    354.94 o 
  -5  -3   4       42.96       38.07     18.15 o 
  -4  -3   4      253.39      286.10     19.58 o 
  -3  -3   4     9571.65     9170.63    295.73 o 
  -2  -3   4     2970.45     2729.72    111.66 o 
  -1  -3   4     9972.21     9958.83    207.37 o 
   0  -3   4    10982.80    10580.48    219.90 o 
   1  -3   4     4836.94     4602.00    103.64 o 
   2  -3   4     6660.51     7052.17    157.46 o 
   3  -3   4    28805.54    29679.73    612.04 o 
   4  -3   4      839.54      832.87     38.15 o 
   5  -3   4      211.99      202.14     31.01 o 
   6  -3   4     4435.15     4547.22    185.75 o 
   7  -3   4     1712.47     1549.95     96.15 o 
  -7  -2   4       16.74        4.71     20.34 o 
  -6  -2   4      341.81      335.44     44.21 o 
  -5  -2   4     1192.98     1186.99     46.45 o 
  -4  -2   4     6642.31     6784.17    156.60 o 
  -3  -2   4      229.29      238.07     11.14 o 
  -2  -2   4      676.16      715.30     21.98 o 
   0  -2   4     9753.10     9335.00    345.86 o 
   1  -2   4     1473.96     1484.72     58.46 o 
   2  -2   4      306.80      302.20     17.09 o 
   3  -2   4     5628.75     5843.47    139.90 o 
   4  -2   4     1457.51     1532.09     87.07 o 
   5  -2   4      222.38      202.05     32.27 o 
   6  -2   4     1487.99     1504.06     88.34 o 
   7  -2   4      141.32      167.09     36.14 o 
  -6  -1   4     3717.32     3655.13    152.72 o 
  -5  -1   4     1464.84     1471.30     51.01 o 
  -4  -1   4    21011.82    20909.78    435.81 o 
  -3  -1   4     7220.51     7493.89    163.80 o 
  -2  -1   4     1209.21     1316.05     35.30 o 
  -1  -1   4     3758.90     3866.51    121.62 o 
   0  -1   4    61367.54    55792.90   1114.49 o 
   1  -1   4       19.89       27.93      5.67 o 
   2  -1   4    10676.56    10289.13    222.67 o 
   3  -1   4     2479.95     2563.75     73.73 o 
   4  -1   4     6671.26     6892.92    169.16 o 
   5  -1   4     2261.08     2353.96    110.10 o 
   6  -1   4      970.83      939.50     67.41 o 
   7  -1   4        4.03        6.64     17.73 o 
  -6   0   4      102.31       82.45     23.53 o 
  -5   0   4     1223.93     1318.56     46.77 o 
  -4   0   4     9405.24     9375.58    205.69 o 
  -3   0   4      127.02      130.59     11.35 o 
  -2   0   4       90.20       85.05      8.03 o 
  -1   0   4       94.10      113.54     13.43 o 
   0   0   4    51718.37    49521.00    835.11 o 
   1   0   4      962.24      773.04     21.54 o 
   2   0   4     4266.80     4236.13    148.35 o 
   3   0   4      145.60      155.41     16.86 o 
   4   0   4     5210.25     5430.60    139.40 o 
   5   0   4     4165.16     4140.76    169.27 o 
   6   0   4      438.94      494.80     53.96 o 
   7   0   4      102.88      112.21     32.95 o 
  -7   1   4     1524.57     1494.73     95.82 o 
  -6   1   4     1720.70     1723.05     64.27 o 
  -5   1   4     1956.64     1940.24     70.95 o 
  -4   1   4      584.92      556.61     21.70 o 
  -3   1   4    10216.97    10319.27    185.86 o 
  -2   1   4      919.61      843.58     22.11 o 
  -1   1   4     5781.15     5718.79    160.33 o 
   0   1   4     1979.62     1957.26     41.67 o 
   1   1   4      529.95      491.34     24.89 o 
   2   1   4    15098.60    15020.40    320.16 o 
   3   1   4     4387.27     4416.44    161.37 o 
   4   1   4     5008.89     5020.67    187.77 o 
   5   1   4      155.81      109.52     26.06 o 
   6   1   4     1325.82     1264.27     84.55 o 
   7   1   4       90.16       87.41     31.27 o 
  -7   2   4      845.19      721.31     65.22 o 
  -6   2   4     2152.82     2184.12     76.06 o 
  -5   2   4     2080.73     2120.35     70.27 o 
  -4   2   4       94.87       93.44      9.95 o 
  -3   2   4     4881.41     4925.29     94.95 o 
  -2   2   4     1955.73     1712.39     42.36 o 
  -1   2   4     7779.55     7596.34    215.54 o 
   0   2   4     2905.63     3081.60     80.54 o 
   1   2   4      942.08     1130.20     47.05 o 
   2   2   4    34653.05    34523.07    707.96 o 
   3   2   4     2626.67     2739.58    112.71 o 
   4   2   4     7154.81     7014.82    247.44 o 
   5   2   4     1220.65     1119.53     73.29 o 
   6   2   4     3501.06     3606.63    163.73 o 
  -7   3   4      710.71      712.32     65.73 o 
  -6   3   4      115.43      143.05     20.21 o 
  -5   3   4        0.15       -1.54      6.78 o 
  -4   3   4    11086.68    11045.97    257.97 o 
  -3   3   4       49.89       55.00      7.56 o 
  -2   3   4     3591.70     3647.43     70.80 o 
  -1   3   4     1919.78     1873.37     67.10 o 
   0   3   4     5364.32     5169.88    101.34 o 
   1   3   4     7335.80     7074.59    160.05 o 
   2   3   4       38.08       42.36     12.86 o 
   3   3   4     1741.04     1765.45     84.05 o 
   4   3   4      918.09      872.35     59.34 o 
   5   3   4      236.34      241.22     37.74 o 
   6   3   4      864.85      890.42     70.77 o 
  -7   4   4      517.38      564.98     59.59 o 
  -6   4   4       35.77       41.47     13.54 o 
  -5   4   4      472.88      419.78     27.99 o 
  -4   4   4    20711.76    20119.97    450.15 o 
  -3   4   4     4576.25     4823.47    123.72 o 
  -2   4   4     5404.98     5180.59     98.03 o 
  -1   4   4     3778.76     3591.28    147.17 o 
   0   4   4      466.77      389.22     24.52 o 
   1   4   4    38967.22    37932.35   1110.96 o 
   2   4   4     3767.18     3210.34    123.38 o 
   3   4   4        1.06       12.36     10.17 o 
   4   4   4     1216.49     1309.48     76.90 o 
   5   4   4     4341.46     4352.56    182.05 o 
   6   4   4     1108.73     1255.61     86.91 o 
  -7   5   4      435.37      494.46     36.82 o 
  -6   5   4      960.29      903.30     46.88 o 
  -5   5   4     4497.35     4453.91    125.95 o 
  -4   5   4     7087.48     6922.12    174.05 o 
  -3   5   4     1029.75     1061.49     42.29 o 
  -2   5   4       62.10       88.05     21.73 o 
  -1   5   4      997.27      935.42     40.30 o 
   0   5   4     9905.90    10712.25    346.83 o 
   1   5   4     1847.16     1694.68     81.11 o 
   2   5   4       75.48       53.79     15.63 o 
   3   5   4      162.84      157.34     27.06 o 
   4   5   4      527.91      538.17     47.74 o 
   5   5   4      510.32      531.86     55.14 o 
   6   5   4      744.99      807.12     70.01 o 
  -7   6   4      917.44      957.23     69.17 o 
  -6   6   4     4350.56     4375.58    130.17 o 
  -5   6   4     8298.97     8154.57    206.54 o 
  -4   6   4       89.64      130.10     17.75 o 
  -3   6   4        0.22        7.83      7.11 o 
  -2   6   4    21347.99    21774.44    486.30 o 
  -1   6   4     5320.38     4839.35    233.24 o 
   0   6   4    11907.48    11566.50    275.55 o 
   1   6   4     3917.57     3865.08    152.89 o 
   2   6   4     5726.63     5250.46    193.99 o 
   3   6   4     1027.79     1067.00     67.24 o 
   4   6   4     9807.35     9769.61    338.13 o 
   5   6   4      253.25      281.40     43.96 o 
  -7   7   4       17.73        4.96     16.39 o 
  -6   7   4      738.94      678.51     41.60 o 
  -5   7   4        0.61        6.40      8.27 o 
  -4   7   4     1636.37     1688.08     68.71 o 
  -3   7   4      502.43      483.06     30.41 o 
  -2   7   4     6642.52     6658.60    173.44 o 
  -1   7   4      599.53      718.62     39.07 o 
   0   7   4     1986.01     1932.96     96.91 o 
   1   7   4      488.45      531.27     46.40 o 
   2   7   4     5534.17     4718.52    184.57 o 
   3   7   4      327.68      323.17     41.02 o 
   4   7   4     4145.17     4199.68    179.87 o 
   5   7   4      208.73      303.25     47.91 o 
  -6   8   4      713.68      692.25     66.61 o 
  -5   8   4     5138.33     5023.52    144.81 o 
  -4   8   4     1902.72     1794.96     68.76 o 
  -3   8   4     4452.13     4342.68    322.92 o 
  -2   8   4      251.85      247.60     26.12 o 
  -1   8   4      493.31      530.34     34.72 o 
   0   8   4     2218.51     2522.98    119.69 o 
   1   8   4     7535.09     7401.44    264.92 o 
   2   8   4      723.72      697.61     56.99 o 
   3   8   4     1329.88     1333.27     85.39 o 
   4   8   4      960.11     1003.97     77.58 o 
  -6   9   4        0.87        8.29     12.08 o 
  -5   9   4      236.36      222.64     27.75 o 
  -4   9   4      917.33      887.53     47.66 o 
  -3   9   4     2464.98     2548.92     90.76 o 
  -2   9   4      112.64      112.10     20.59 o 
  -1   9   4      464.96      479.71     60.05 o 
   0   9   4      134.40      146.16     31.10 o 
   1   9   4     1809.77     1759.90     97.08 o 
   2   9   4     3538.62     3371.96    155.24 o 
   3   9   4      136.72      162.72     37.74 o 
   4   9   4      313.19      393.77     55.64 o 
  -6  10   4     4049.13     3949.92    131.18 o 
  -5  10   4     1839.42     1961.09     81.38 o 
  -4  10   4     1571.97     1533.29     69.09 o 
  -3  10   4      497.84      400.57     35.94 o 
  -2  10   4     2986.92     3223.13    118.51 o 
  -1  10   4       32.26       37.82     20.00 o 
   0  10   4     4256.71     4656.99    191.55 o 
   1  10   4      227.11      192.64     36.39 o 
   2  10   4      101.00      114.39     29.42 o 
   3  10   4     1854.34     1864.38    114.31 o 
  -5  11   4      156.65      165.26     28.98 o 
  -4  11   4     8381.48     8623.48    235.03 o 
  -3  11   4     1308.78     1173.70    101.99 o 
  -2  11   4     5700.91     5892.22    195.62 o 
  -1  11   4     1539.77     1792.26    107.25 o 
   0  11   4    10281.17    10453.18    365.19 o 
   1  11   4        7.44       27.90     17.99 o 
   2  11   4       81.86       63.20     24.46 o 
   3  11   4     6336.97     6029.18    249.29 o 
  -4  12   4       14.62       35.87     33.41 o 
  -3  12   4     3131.70     3047.44    112.49 o 
  -2  12   4     1671.10     1668.96    106.41 o 
  -1  12   4      131.48      187.60     40.01 o 
   0  12   4      319.06      354.94     49.17 o 
   1  12   4      166.90      197.77     38.75 o 
   2  12   4     2149.91     2124.68    123.13 o 
  -3  13   4     5812.46     5589.35    243.83 o 
  -2  13   4     2499.68     2875.91    153.98 o 
  -1  13   4      611.43      597.76     65.05 o 
   0  13   4     1169.72     1296.96     90.60 o 
   0 -15   5      402.31      391.58     49.25 o 
   1 -15   5      361.60      376.04     49.93 o 
   2 -15   5        4.02       -8.91     16.39 o 
   3 -15   5     2769.08     2785.72    143.64 o 
  -2 -14   5      229.94      250.63     44.63 o 
  -1 -14   5        4.07        2.44     19.00 o 
   0 -14   5     7512.07     7664.69    276.27 o 
   1 -14   5      539.97      475.47     51.27 o 
   2 -14   5      164.26      208.44     37.99 o 
   3 -14   5      107.42      109.85     30.01 o 
   4 -14   5     2945.58     3000.80    149.86 o 
  -3 -13   5     1887.32     2039.70    120.61 o 
  -2 -13   5      100.51      108.00     32.27 o 
  -1 -13   5      181.04      163.73     34.71 o 
   0 -13   5     8915.33     8812.07    214.07 o 
   1 -13   5      346.80      306.36     39.84 o 
   2 -13   5     1007.79     1071.37     71.78 o 
   3 -13   5     1733.09     1727.04     98.67 o 
   4 -13   5     6771.06     6798.14    261.14 o 
  -4 -12   5       95.21       63.37     29.84 o 
  -3 -12   5       89.82       98.76     30.68 o 
  -2 -12   5      230.75      225.42     39.42 o 
  -1 -12   5     6400.64     5812.63    151.88 o 
   0 -12   5      482.62      444.35     30.04 o 
   1 -12   5        9.04       20.35     11.08 o 
   2 -12   5      293.48      326.53     39.76 o 
   3 -12   5      954.84      948.24     67.07 o 
   4 -12   5     1893.61     1767.05    100.61 o 
   5 -12   5        0.75       -4.12     16.05 o 
  -4 -11   5      215.45      209.70     44.71 o 
  -3 -11   5     2277.69     2354.30    125.57 o 
  -2 -11   5       47.71       65.31     23.45 o 
  -1 -11   5     9439.78     9708.01    227.09 o 
   0 -11   5      480.61      480.66     29.19 o 
   1 -11   5       92.57      137.44     26.81 o 
   2 -11   5     8666.09     8946.60    302.32 o 
   3 -11   5     6320.00     6679.38    242.90 o 
   4 -11   5     1651.39     1703.59     95.23 o 
   5 -11   5      467.84      497.07     55.89 o 
  -5 -10   5     2212.77     2200.40    132.46 o 
  -4 -10   5     2335.48     2353.79    128.85 o 
  -3 -10   5      157.21      134.06     32.70 o 
  -2 -10   5     1220.63     1166.18     74.30 o 
  -1 -10   5      580.05      572.35     66.31 o 
   0 -10   5     4856.82     4939.88    125.23 o 
   1 -10   5     1016.62     1022.50     41.18 o 
   2 -10   5       30.61       36.01     10.56 o 
   3 -10   5      818.00      868.31     58.58 o 
   4 -10   5     2073.65     1947.84    101.36 o 
   5 -10   5       15.06       16.14     17.57 o 
   6 -10   5      658.33      578.93     61.52 o 
  -5  -9   5        3.95       -7.06     20.26 o 
  -4  -9   5    12868.11    12562.98    425.54 o 
  -3  -9   5      762.57      703.32     58.75 o 
  -2  -9   5      872.84      927.46     39.94 o 
  -1  -9   5     4117.24     4019.75    105.25 o 
   0  -9   5    14742.61    15615.87    334.81 o 
   1  -9   5     4192.75     4154.65    105.51 o 
   2  -9   5     8880.23     8850.76    200.83 o 
   3  -9   5      670.94      645.37     31.97 o 
   4  -9   5      451.89      429.83     45.22 o 
   5  -9   5     7194.30     7087.86    262.40 o 
   6  -9   5      697.92      641.88     59.84 o 
  -6  -8   5       35.77       32.44     28.32 o 
  -5  -8   5      193.54      194.49     41.60 o 
  -4  -8   5     1568.89     1577.77     97.08 o 
  -3  -8   5        5.71        0.42     10.67 o 
  -2  -8   5      364.88      366.67     23.23 o 
  -1  -8   5      514.85      524.92     35.93 o 
   0  -8   5     3437.49     3579.86     91.81 o 
   1  -8   5     6570.73     6485.87    149.86 o 
   2  -8   5       28.80       26.12      8.37 o 
   3  -8   5       76.49       73.98     13.24 o 
   4  -8   5     2084.07     2069.72     68.77 o 
   5  -8   5     2564.70     2544.84    122.88 o 
   6  -8   5       91.54       77.24     25.38 o 
  -6  -7   5       90.09       59.34     31.01 o 
  -5  -7   5     5187.98     5051.52    211.22 o 
  -4  -7   5     1160.06     1248.72     81.44 o 
  -3  -7   5      171.66      149.94     29.00 o 
  -2  -7   5    15822.57    16058.25    343.03 o 
  -1  -7   5    17055.45    17368.33    365.14 o 
   0  -7   5     2052.23     2251.75     61.92 o 
   1  -7   5      778.88      830.32     31.59 o 
   2  -7   5    14672.70    14259.03    304.66 o 
   3  -7   5      249.74      248.84     19.88 o 
   4  -7   5    12690.49    12362.40    277.45 o 
   5  -7   5      235.81      170.12     32.44 o 
   6  -7   5      535.10      490.09     54.04 o 
  -6  -6   5      150.38      156.84     39.76 o 
  -5  -6   5     3176.49     3194.79    149.94 o 
  -4  -6   5       18.42        8.74     14.88 o 
  -3  -6   5        2.43        4.37     11.35 o 
  -2  -6   5     7074.54     7029.05    163.06 o 
  -1  -6   5     1412.35     1381.22     41.69 o 
   0  -6   5     7625.91     7864.20    172.13 o 
   1  -6   5      998.41      979.51     33.66 o 
   2  -6   5    18894.74    18232.61    381.84 o 
   3  -6   5      779.42      827.92     36.77 o 
   4  -6   5    12535.67    12198.76    273.82 o 
   5  -6   5        0.41        9.81     10.01 o 
   6  -6   5      562.05      455.88     51.61 o 
   7  -6   5     2365.24     2293.78    125.15 o 
  -7  -5   5      213.28      192.81     45.89 o 
  -6  -5   5      431.17      458.74     56.14 o 
  -5  -5   5      306.40      363.18     46.40 o 
  -4  -5   5     9871.56     9810.21    327.46 o 
  -3  -5   5     2297.28     2364.96     66.56 o 
  -2  -5   5     7060.43     7073.37    158.00 o 
  -1  -5   5      423.90      419.86     19.67 o 
   0  -5   5      997.47      959.45     30.59 o 
   1  -5   5    14058.61    13112.25    377.80 o 
   2  -5   5       91.60       80.61     11.08 o 
   3  -5   5      466.13      512.40     48.29 o 
   4  -5   5      348.17      348.24     24.87 o 
   5  -5   5     2283.81     2251.24    113.09 o 
   6  -5   5     1286.84     1251.07     80.60 o 
   7  -5   5       55.07       31.60     22.53 o 
  -7  -4   5       84.27       60.94     29.08 o 
  -6  -4   5     1311.45     1425.72     92.29 o 
  -5  -4   5      350.72      309.05     40.60 o 
  -4  -4   5     9093.75     9521.08    314.26 o 
  -3  -4   5     4613.19     4296.15    103.07 o 
  -2  -4   5     5761.68     5390.96    121.35 o 
  -1  -4   5      168.85      217.59     10.44 o 
   0  -4   5     1196.28     1270.76     35.71 o 
   1  -4   5    35046.33    33513.03   1208.25 o 
   2  -4   5      888.18      989.52    116.91 o 
   3  -4   5     4131.27     4101.18    105.28 o 
   4  -4   5     5169.07     5101.83    133.51 o 
   5  -4   5      872.33      907.75     45.43 o 
   6  -4   5     5317.05     4407.45    184.07 o 
   7  -4   5     1195.59     1286.03     88.59 o 
  -7  -3   5     1001.77      873.94     74.55 o 
  -6  -3   5     1487.14     1544.07     92.29 o 
  -5  -3   5     3356.73     3371.46    141.87 o 
  -4  -3   5     3439.83     3501.06    138.68 o 
  -3  -3   5      122.41      130.12     10.59 o 
  -2  -3   5     5152.30     4911.43    238.87 o 
   0  -3   5     5080.71     4662.45    143.22 o 
   1  -3   5     3132.95     3288.19     78.98 o 
   2  -3   5     4250.20     4408.65    106.61 o 
   3  -3   5      894.42      943.78     37.84 o 
   4  -3   5     3177.04     3172.74     96.99 o 
   5  -3   5     1264.70     1195.79     53.27 o 
   6  -3   5      709.43      752.16     61.27 o 
   7  -3   5        2.80        4.03     18.15 o 
  -7  -2   5      106.31      141.20     35.22 o 
  -6  -2   5     8790.26     9306.25    317.03 o 
  -5  -2   5     5560.08     5540.93    200.29 o 
  -4  -2   5     3002.73     2900.45     76.38 o 
  -3  -2   5     4393.13     4706.24    160.45 o 
  -2  -2   5    35416.45    35676.05   1009.43 o 
  -1  -2   5      365.47      387.63     25.89 o 
   0  -2   5    43820.38    38868.34    779.85 o 
   1  -2   5     8222.85     8307.72    340.69 o 
   2  -2   5     5422.44     5564.44    129.85 o 
   3  -2   5     1128.50     1090.82     59.63 o 
   4  -2   5    19368.82    19706.91    425.81 o 
   5  -2   5     1058.55     1188.87     72.53 o 
   6  -2   5      650.57      809.06     63.79 o 
   7  -2   5     1902.28     2059.54     85.58 o 
  -6  -1   5      105.89      188.44     32.86 o 
  -5  -1   5       85.19      100.69     22.78 o 
  -4  -1   5      574.42      526.98     23.75 o 
  -3  -1   5      181.55      188.70     14.33 o 
  -2  -1   5     1973.93     2088.86     50.13 o 
  -1  -1   5     1440.08     1514.50     37.86 o 
   0  -1   5     6503.24     6279.98    114.06 o 
   1  -1   5     2918.78     2907.88     50.68 o 
   2  -1   5     8589.71     8516.94    189.40 o 
   3  -1   5      238.41      217.21     19.38 o 
   4  -1   5     6612.62     6595.99    165.51 o 
   5  -1   5     2636.05     2716.80    123.72 o 
   6  -1   5      509.40      538.75     57.32 o 
   7  -1   5      100.97       99.01     32.19 o 
  -7   0   5     1452.50     1277.46     89.76 o 
  -5   0   5     3082.81     2958.36    117.42 o 
  -4   0   5       27.09       36.79      7.95 o 
  -3   0   5    17014.08    17442.91    359.53 o 
  -2   0   5     1857.78     2141.09     51.65 o 
  -1   0   5     5354.98     5191.59    166.40 o 
   0   0   5    13675.63    13749.60    239.36 o 
   1   0   5    24596.98    24376.03    418.35 o 
   2   0   5    27514.35    27140.25    560.59 o 
   3   0   5     6603.38     6666.10    161.38 o 
   4   0   5      531.40      525.47     43.87 o 
   5   0   5      197.04      190.29     33.12 o 
   6   0   5     9413.14     9583.44    343.76 o 
  -7   1   5      298.24      331.07     48.41 o 
  -6   1   5        7.08      -19.50     15.97 o 
  -5   1   5      493.22      509.53     29.22 o 
  -4   1   5      822.47      838.87     27.50 o 
  -3   1   5     3424.16     3592.69     73.22 o 
  -2   1   5        1.46        8.60      3.35 o 
  -1   1   5       15.10       50.80      6.38 o 
   0   1   5      774.75      695.59     21.61 o 
   1   1   5     4845.35     4851.86     96.07 o 
   2   1   5    17797.99    17328.51    529.17 o 
   3   1   5      179.99      215.45     36.94 o 
   4   1   5       35.09       30.43     15.30 o 
   5   1   5     1048.32     1014.22     70.35 o 
   6   1   5     6796.64     6966.15    267.44 o 
  -7   2   5      920.81      850.24     73.12 o 
  -6   2   5     7667.22     7588.45    298.21 o 
  -5   2   5     1896.13     1863.74     64.62 o 
  -4   2   5    11105.69    11149.57    203.88 o 
  -3   2   5      114.76       88.68      7.95 o 
  -2   2   5     6669.46     6845.46    125.27 o 
  -1   2   5    18356.60    18642.69    868.53 o 
   0   2   5     8932.74     8447.13    155.00 o 
   1   2   5      137.78      150.40     11.08 o 
   2   2   5      196.63      247.03     29.17 o 
   3   2   5    12031.77    12856.57    408.06 o 
   4   2   5      471.59      434.03     40.68 o 
   5   2   5      694.63      758.21     60.43 o 
   6   2   5       26.79       33.62     21.10 o 
  -7   3   5        0.10       27.74     23.37 o 
  -6   3   5     4835.13     4876.61    213.65 o 
  -5   3   5       25.58       27.55     10.11 o 
  -4   3   5    10533.34    10643.88    251.23 o 
  -3   3   5      274.28      281.76     13.91 o 
  -2   3   5     6475.42     6590.33    122.03 o 
  -1   3   5    13023.12    12682.68    486.59 o 
   0   3   5    11279.05    10993.50    200.27 o 
   1   3   5     2219.13     2071.03     50.61 o 
   2   3   5     1448.52     1522.21     72.37 o 
   3   3   5     3575.55     3552.00    141.45 o 
   4   3   5      101.77       91.61     23.03 o 
   5   3   5     3679.80     3838.86    166.42 o 
   6   3   5      238.70      184.99     38.83 o 
  -7   4   5     3820.47     4005.95    190.46 o 
  -6   4   5      568.14      597.22     64.51 o 
  -5   4   5       40.83       33.72     15.63 o 
  -4   4   5     1807.37     1739.73    113.84 o 
  -3   4   5     6472.03     6577.14    206.93 o 
  -2   4   5     9821.61     9770.49    203.48 o 
  -1   4   5       98.96      203.03     14.69 o 
   0   4   5       28.85       40.39      7.86 o 
   1   4   5     2572.05     2343.46     97.83 o 
   2   4   5     7380.35     6890.59    233.40 o 
   3   4   5        7.83        1.93      8.32 o 
   4   4   5      263.50      278.96     37.65 o 
   5   4   5      419.60      417.47     50.09 o 
   6   4   5      537.99      563.89     62.28 o 
  -7   5   5     3764.73     4061.08    192.98 o 
  -6   5   5      956.64      944.74     56.02 o 
  -5   5   5     1574.87     1630.37     62.82 o 
  -4   5   5     5362.80     5121.59    136.76 o 
  -3   5   5     4896.33     4771.61    126.24 o 
  -2   5   5    28224.20    28368.64    621.41 o 
  -1   5   5    10690.84    10910.82    267.23 o 
   0   5   5        3.98        5.41      7.36 o 
   1   5   5        8.43       27.65     12.69 o 
   2   5   5    29238.77    28557.10    856.63 o 
   3   5   5        0.21        6.56     10.42 o 
   4   5   5     2687.82     2783.87    130.36 o 
   5   5   5     1898.72     1848.58    106.24 o 
  -7   6   5      241.26      250.47     46.98 o 
  -6   6   5      265.88      307.38     29.95 o 
  -5   6   5      167.11      179.35     22.95 o 
  -4   6   5       98.91      116.01     17.29 o 
  -3   6   5       64.74       50.87     12.27 o 
  -2   6   5     2955.95     2705.93     85.18 o 
  -1   6   5      986.86      923.67     44.05 o 
   0   6   5      208.64      228.48     23.20 o 
   1   6   5     2562.63     2417.84    110.94 o 
   2   6   5     4361.47     4108.99    163.14 o 
   3   6   5     1854.41     1840.76     96.66 o 
   4   6   5      178.62      183.98     34.63 o 
   5   6   5       54.01       90.60     30.43 o 
  -7   7   5      641.57      667.69     69.09 o 
  -6   7   5      926.00      836.70     47.18 o 
  -5   7   5     2437.13     2388.84    100.73 o 
  -4   7   5     4121.28     3997.14    147.04 o 
  -3   7   5       56.36       70.94     14.94 o 
  -2   7   5       89.67       98.48     21.10 o 
  -1   7   5    11127.47    11409.42    289.80 o 
   0   7   5     1122.87     1214.96     53.49 o 
   1   7   5     9813.71     9722.29    333.25 o 
   2   7   5     1050.74      952.86     65.89 o 
   3   7   5      954.23     1098.94     74.72 o 
   4   7   5     6412.14     6725.61    259.71 o 
   5   7   5     3493.33     3897.27    182.30 o 
  -6   8   5     1321.98     1414.80     65.57 o 
  -5   8   5        4.15       -0.85      8.59 o 
  -4   8   5      232.65      231.45     25.76 o 
  -3   8   5        3.33       -7.81      9.33 o 
  -2   8   5     2535.09     2454.32    139.19 o 
  -1   8   5      609.78      591.46     38.02 o 
   0   8   5      123.85      133.39     30.17 o 
   1   8   5      606.16      611.29     52.78 o 
   2   8   5      385.73      345.53     44.63 o 
   3   8   5       30.00       22.95     18.66 o 
   4   8   5     1049.51     1108.94     83.46 o 
  -6   9   5     4680.22     4771.07    147.08 o 
  -5   9   5     1509.03     1478.19     66.90 o 
  -4   9   5     1087.97     1085.24     55.06 o 
  -3   9   5     1035.96      973.90     52.18 o 
  -2   9   5    16906.50    15533.02    676.55 o 
  -1   9   5      433.50      481.30     37.56 o 
   0   9   5     1342.63     1505.82     88.92 o 
   1   9   5     5047.26     5001.59    201.05 o 
   2   9   5     5365.36     5295.09    217.18 o 
   3   9   5      983.53      912.35     75.48 o 
   4   9   5      312.27      297.03     51.61 o 
  -5  10   5       54.98       51.12     29.29 o 
  -4  10   5       31.95       35.13     17.94 o 
  -3  10   5      107.26       96.11     27.69 o 
  -2  10   5     9771.75     9584.67    251.61 o 
  -1  10   5      341.23      377.97     48.66 o 
   0  10   5     2378.28     2477.60    125.06 o 
   1  10   5      349.57      367.55     47.91 o 
   2  10   5     3332.04     3004.59    146.75 o 
   3  10   5      990.71      982.62     82.37 o 
  -5  11   5     2396.34     2413.88     98.13 o 
  -4  11   5      390.85      372.87     38.90 o 
  -3  11   5     2405.82     2276.45     92.63 o 
  -2  11   5      412.64      343.87     36.22 o 
  -1  11   5     1527.40     1936.99    113.13 o 
   0  11   5     3363.50     3265.39    153.22 o 
   1  11   5      789.26      818.13     67.58 o 
   2  11   5     1328.73     1238.55     88.08 o 
  -4  12   5      254.12      262.93     66.73 o 
  -3  12   5     2842.94     2934.21    149.73 o 
  -2  12   5      132.22       99.60     33.12 o 
  -1  12   5      991.80     1051.37     82.12 o 
   0  12   5     6765.28     7195.61    276.94 o 
   1  12   5     1375.16     1262.25     88.00 o 
  -2  13   5     1061.60     1120.12     89.93 o 
  -1  13   5     1173.94     1328.98     95.98 o 
  -1 -15   6     1165.27     1343.44     92.20 o 
   1 -15   6      582.50      529.17     55.56 o 
   2 -15   6     2513.20     2704.53    135.49 o 
  -2 -14   6      738.32      651.21     66.99 o 
  -1 -14   6       79.39       39.84     26.14 o 
   0 -14   6     2100.39     2156.28    113.47 o 
   1 -14   6       12.79        8.07     16.05 o 
   2 -14   6     1085.77     1134.16     77.07 o 
   3 -14   6      276.95      255.51     43.62 o 
  -3 -13   6     3967.80     3802.55    177.85 o 
  -2 -13   6      709.32      672.06     63.29 o 
  -1 -13   6       41.67       65.39     24.54 o 
   0 -13   6      325.67      380.71     31.07 o 
   1 -13   6     2573.33     2831.28    126.66 o 
   2 -13   6     1293.77     1223.08     77.58 o 
   3 -13   6     1086.97     1154.67     78.00 o 
   4 -13   6       51.43       46.23     23.45 o 
  -4 -12   6      489.38      511.27     66.15 o 
  -3 -12   6     4590.41     4180.68    186.17 o 
  -2 -12   6      173.74      197.18     37.40 o 
  -1 -12   6     3398.31     3368.69    147.76 o 
   0 -12   6       10.64       50.51     14.02 o 
   1 -12   6     6685.11     6984.05    281.44 o 
   2 -12   6      461.66      523.46     46.90 o 
   3 -12   6     6385.09     6229.88    233.32 o 
   4 -12   6       61.17       44.21     21.94 o 
   5 -12   6       32.43       50.68     24.79 o 
  -4 -11   6     1859.69     1897.07    116.74 o 
  -3 -11   6     2071.68     1911.86    109.94 o 
  -2 -11   6     5160.42     5157.08    202.47 o 
  -1 -11   6      179.03      171.21     32.27 o 
   0 -11   6     5760.32     6429.86    186.55 o 
   1 -11   6      991.11     1126.90     46.11 o 
   2 -11   6       27.89       43.01     11.73 o 
   3 -11   6      309.89      355.53     41.35 o 
   4 -11   6     1512.15     1460.18     87.50 o 
   5 -11   6     1114.51     1176.01     82.37 o 
  -5 -10   6      429.89      415.37     60.43 o 
  -4 -10   6     4985.25     5105.14    215.08 o 
  -3 -10   6      877.70      888.90     69.09 o 
  -2 -10   6     4645.51     4288.52    172.72 o 
  -1 -10   6      399.47      353.68     39.00 o 
   0 -10   6    18698.59    19158.49    408.97 o 
   1 -10   6     2338.44     2535.99    104.14 o 
   2 -10   6      208.80      198.21     36.56 o 
   3 -10   6     1898.68     1928.97     65.37 o 
   4 -10   6     1379.59     1345.88     81.70 o 
   5 -10   6     2990.75     3172.52    147.67 o 
   6 -10   6      179.72      177.34     38.41 o 
  -5  -9   6      220.39      231.89     46.48 o 
  -4  -9   6      204.22      175.16     37.57 o 
  -3  -9   6     1266.99     1335.12     83.29 o 
  -2  -9   6     1711.54     1817.65     93.63 o 
  -1  -9   6        1.12       17.95      7.41 o 
   0  -9   6      119.79      145.51     15.59 o 
   1  -9   6     2403.60     2582.99     74.01 o 
   2  -9   6     6861.83     6787.26    161.02 o 
   3  -9   6       12.44       18.18      9.26 o 
   4  -9   6     2264.90     2363.38    113.55 o 
   5  -9   6      647.96      641.88     55.81 o 
   6  -9   6     1641.90     1687.03    103.13 o 
  -6  -8   6      844.59      786.78     80.94 o 
  -5  -8   6      779.44      789.89     70.18 o 
  -4  -8   6     2012.61     2039.95    111.28 o 
  -3  -8   6     9254.67     9022.00    308.54 o 
  -2  -8   6     4676.57     4655.73    175.41 o 
  -1  -8   6     7168.04     7221.20    165.99 o 
   0  -8   6     6322.13     6296.67    146.33 o 
   1  -8   6      458.08      440.46     23.61 o 
   2  -8   6    25544.78    24524.17    510.87 o 
   3  -8   6     6510.45     6516.03    157.79 o 
   4  -8   6      462.03      422.70     28.27 o 
   5  -8   6      674.64      605.83     53.71 o 
   6  -8   6     5634.41     5852.42    234.50 o 
  -6  -7   6      317.96      270.64     50.18 o 
  -5  -7   6       44.52       52.03     24.54 o 
  -4  -7   6     1158.63     1080.45     74.47 o 
  -3  -7   6      842.83      956.73     63.71 o 
  -2  -7   6     1840.21     1653.83     82.12 o 
  -1  -7   6       61.30       59.10     16.10 o 
   0  -7   6      208.96      252.10     16.68 o 
   1  -7   6      309.28      312.97     18.91 o 
   2  -7   6    10170.08     9742.60    216.61 o 
   3  -7   6      842.67      825.34     36.27 o 
   4  -7   6      381.76      379.30     85.60 o 
   5  -7   6       26.86       27.71     12.47 o 
   6  -7   6     2482.91     2552.82    130.53 o 
  -6  -6   6     3385.07     3583.10    169.95 o 
  -5  -6   6     1233.72     1083.06     77.33 o 
  -4  -6   6    16692.82    15380.90    485.47 o 
  -3  -6   6      102.79      131.62     25.80 o 
  -2  -6   6      196.74      212.31     27.57 o 
  -1  -6   6    12905.95    13006.31    275.03 o 
   0  -6   6     6005.69     5869.94    133.14 o 
   1  -6   6    12040.33    11836.66    253.51 o 
   2  -6   6     1790.95     1845.56     55.97 o 
   3  -6   6     1537.66     1519.79     52.29 o 
   4  -6   6     1469.84     1483.72     55.78 o 
   5  -6   6     1814.74     1796.97     68.61 o 
   6  -6   6       74.32       31.77     19.67 o 
  -6  -5   6     1160.26     1152.06     83.46 o 
  -5  -5   6      960.74      987.07     71.11 o 
  -4  -5   6     5408.50     5201.12    194.57 o 
  -3  -5   6     5988.98     6105.24    212.14 o 
  -2  -5   6     1560.19     1571.72     73.88 o 
  -1  -5   6     2970.57     2821.96     68.69 o 
   0  -5   6     1828.62     1824.20     49.31 o 
   1  -5   6    18389.75    18233.37    438.74 o 
   2  -5   6       14.73       16.74      7.02 o 
   3  -5   6      326.40      357.27     43.37 o 
   4  -5   6      793.18      829.49     39.83 o 
   5  -5   6     2067.23     2143.86     76.77 o 
   6  -5   6      269.19      236.06     29.34 o 
  -7  -4   6     2558.17     2649.06    140.19 o 
  -6  -4   6      807.23      790.65     65.56 o 
  -5  -4   6     2184.52     2300.09    112.21 o 
  -4  -4   6     2241.52     2167.88    100.69 o 
  -3  -4   6     5364.78     5152.63    180.87 o 
  -2  -4   6    27871.57    27294.77    787.79 o 
  -1  -4   6     1839.11     1863.12     58.67 o 
   0  -4   6      280.07      337.97     15.53 o 
   1  -4   6      465.82      504.70     21.85 o 
   2  -4   6    19055.83    19522.41    584.14 o 
   3  -4   6      382.60      434.54     25.38 o 
   4  -4   6     1627.72     1542.00     57.45 o 
   5  -4   6      226.94      209.13     30.22 o 
   6  -4   6      435.27      448.07     51.52 o 
  -7  -3   6     1270.46     1394.63     93.97 o 
  -6  -3   6     2691.11     2585.10    125.57 o 
  -5  -3   6     1318.43     1363.36     77.58 o 
  -4  -3   6     2087.93     1854.46     87.41 o 
  -3  -3   6      736.45      784.93     47.49 o 
  -2  -3   6    37341.66    37788.38   1072.80 o 
  -1  -3   6      277.72      360.99     25.97 o 
   0  -3   6     5801.70     6161.32    134.61 o 
   1  -3   6     3724.94     3849.63     91.99 o 
   2  -3   6    30925.58    30169.59    618.67 o 
   3  -3   6     5180.32     5214.59    129.65 o 
   4  -3   6     7219.56     7568.12    184.68 o 
   5  -3   6       93.65       98.28     18.41 o 
   6  -3   6     1353.61     1403.70     87.41 o 
  -6  -2   6      278.02      283.25     39.00 o 
  -5  -2   6     1714.84     1618.11     82.20 o 
  -4  -2   6       28.60       28.58     12.44 o 
  -3  -2   6     3184.36     3394.15    122.96 o 
  -2  -2   6       25.46       30.43     10.00 o 
  -1  -2   6      472.02      401.75     26.31 o 
   0  -2   6       98.12      144.82     14.41 o 
   1  -2   6    16311.36    17047.84    325.82 o 
   2  -2   6     3523.78     3455.83     89.03 o 
   3  -2   6      444.87      359.66     28.11 o 
   4  -2   6       67.18       77.35     15.37 o 
   5  -2   6      580.13      625.06     38.71 o 
   6  -2   6     2649.83     2710.75    133.05 o 
  -6  -1   6       24.76       29.25     17.48 o 
  -5  -1   6     5535.91     5308.96    186.93 o 
  -4  -1   6     1145.09     1124.49     57.66 o 
  -3  -1   6     8322.90     8662.08    185.47 o 
  -2  -1   6     4268.46     4489.15    139.73 o 
  -1  -1   6     1525.12     1242.21    153.43 o 
   0  -1   6     9040.14     8537.91    153.07 o 
   1  -1   6    34126.42    34289.44    585.73 o 
   2  -1   6     1212.57     1142.94     33.04 o 
   3  -1   6      422.29      443.65     32.65 o 
   4  -1   6    16288.25    16879.84    305.63 o 
   5  -1   6      479.30      508.66     48.33 o 
   6  -1   6     5288.42     5543.04    226.76 o 
  -7   0   6      697.63      644.82     63.71 o 
  -6   0   6     2735.16     2643.26    139.52 o 
  -5   0   6      498.41      516.23     39.25 o 
  -4   0   6      279.67      271.65     25.47 o 
  -3   0   6     2682.33     2805.45     68.54 o 
  -2   0   6     9847.39    10555.07    235.22 o 
  -1   0   6      386.25      328.72     34.37 o 
   0   0   6     1222.05     1413.87     34.39 o 
   1   0   6     1357.46     1341.23     34.41 o 
   2   0   6     1439.94     1428.27     48.90 o 
   3   0   6      102.75      110.74     16.31 o 
   4   0   6     3509.97     3628.36    108.09 o 
   5   0   6      309.14      298.71     40.43 o 
   6   0   6     1026.37     1145.34     82.62 o 
  -7   1   6      778.78      763.84     71.19 o 
  -6   1   6    12146.65    11834.45    436.47 o 
  -5   1   6     4615.74     4555.80    198.52 o 
  -4   1   6      150.23      184.73     12.87 o 
  -3   1   6     2925.74     3162.32     66.59 o 
  -2   1   6    52911.26    54693.68    923.15 o 
  -1   1   6     5389.02     5575.34    153.09 o 
   0   1   6    19836.95    19737.78    342.81 o 
   1   1   6    15917.18    15876.61    280.54 o 
   2   1   6     1007.02     1021.23     65.94 o 
   3   1   6    10178.36     9944.22    231.18 o 
   4   1   6     1801.09     1919.76     97.75 o 
   5   1   6       74.74       59.59     20.68 o 
   6   1   6      724.58      795.52     67.83 o 
  -7   2   6      438.99      437.73     57.99 o 
  -6   2   6     4541.97     4710.87    211.05 o 
  -5   2   6      635.22      648.69     58.83 o 
  -4   2   6      430.90      467.97     37.70 o 
  -3   2   6       89.35       77.37      8.04 o 
  -2   2   6    15854.93    16189.18    282.99 o 
  -1   2   6     6834.86     7115.56    215.79 o 
   0   2   6     2433.69     2448.69     73.14 o 
   1   2   6       89.96      103.49     12.21 o 
   2   2   6        8.89       -2.56      6.05 o 
   3   2   6     2941.03     2818.84    119.60 o 
   4   2   6      702.03      654.15     52.19 o 
   5   2   6       88.59      104.05     27.57 o 
   6   2   6      101.30      149.86     36.65 o 
  -7   3   6     1741.56     1750.07    114.73 o 
  -6   3   6       14.81       10.17     20.00 o 
  -5   3   6     5210.00     5108.96    139.59 o 
  -4   3   6     8792.11     8887.48    215.00 o 
  -3   3   6     8631.41     8811.54    209.00 o 
  -2   3   6     3547.07     3530.23     72.63 o 
  -1   3   6       41.61       67.35      9.30 o 
   0   3   6    21140.44    21015.63    369.37 o 
   1   3   6    10554.03    10666.51    198.25 o 
   2   3   6     5082.64     5093.54    129.69 o 
   3   3   6      564.17      581.62     45.64 o 
   4   3   6     1245.63     1285.36     78.17 o 
   5   3   6      412.21      476.89     52.95 o 
   6   3   6     3880.95     3908.87    180.20 o 
  -7   4   6      847.57      878.90     78.75 o 
  -6   4   6        5.04       29.84     22.95 o 
  -5   4   6     1099.04     1020.99     47.04 o 
  -4   4   6     4838.31     5046.19    134.65 o 
  -3   4   6     1992.66     1902.06     62.65 o 
  -2   4   6     3794.83     3690.52    102.09 o 
  -1   4   6      704.73      750.75     27.67 o 
   0   4   6    12102.47    11984.69    294.77 o 
   1   4   6      353.16      344.17     26.67 o 
   2   4   6    11216.91    10822.66    349.48 o 
   3   4   6      421.06      431.34     40.34 o 
   4   4   6     1932.94     2110.22    108.84 o 
   5   4   6     2495.61     2669.06    135.07 o 
  -7   5   6       32.16       65.56     30.93 o 
  -6   5   6     5367.89     5820.40    249.96 o 
  -5   5   6       41.60      210.37     39.00 o 
  -4   5   6       62.66       36.89     11.09 o 
  -3   5   6      122.13       92.54     14.39 o 
  -2   5   6     2693.72     2737.56     84.87 o 
  -1   5   6     8068.44     7993.97    154.81 o 
   0   5   6      194.04      244.36     34.71 o 
   1   5   6       57.62       35.97     14.62 o 
   2   5   6      154.80      149.52     26.56 o 
   3   5   6     1723.99     1718.80     91.19 o 
   4   5   6     1880.05     1954.48    105.48 o 
   5   5   6       17.31       -2.44     14.96 o 
  -7   6   6      319.32      277.53     50.60 o 
  -6   6   6     5054.15     5313.25    233.99 o 
  -5   6   6      179.32      158.73     21.97 o 
  -4   6   6     3741.53     3711.24    109.81 o 
  -3   6   6     1037.28     1084.57     63.04 o 
  -2   6   6      536.86      466.49     41.44 o 
  -1   6   6    12368.28    12719.26    520.22 o 
   0   6   6     1128.06     1152.47     50.98 o 
   1   6   6       65.59      159.69     29.50 o 
   2   6   6     3151.46     2825.98    127.00 o 
   3   6   6     4016.28     4169.93    173.23 o 
   4   6   6     5453.05     5910.41    232.98 o 
   5   6   6      726.87      742.74     67.49 o 
  -6   7   6      577.00      585.35     40.43 o 
  -5   7   6      503.13      477.05     35.09 o 
  -4   7   6     1480.49     1443.64     78.38 o 
  -3   7   6     1097.59     1043.55     58.37 o 
  -2   7   6     4523.76     3996.99    353.05 o 
  -1   7   6       88.61       96.94     18.53 o 
   0   7   6     1196.73     1157.05     53.05 o 
   1   7   6       54.91       53.71     20.76 o 
   2   7   6      290.46      309.47     41.69 o 
   3   7   6      300.80      256.35     40.76 o 
   4   7   6      820.07      870.16     71.69 o 
  -6   8   6      374.18      387.28     36.13 o 
  -5   8   6        7.96        5.40     10.73 o 
  -4   8   6     9967.92    10170.99    256.36 o 
  -3   8   6     1568.03     1448.13     62.98 o 
  -2   8   6    14203.51    13106.04    706.01 o 
  -1   8   6     5063.73     5353.81    153.93 o 
   0   8   6     4980.25     5264.33    207.52 o 
   1   8   6     1421.10     1573.06     91.53 o 
   2   8   6    12584.81    11271.23    389.90 o 
   3   8   6      425.10      411.59     52.87 o 
   4   8   6      258.73      295.01     50.43 o 
  -6   9   6      393.84      475.93     41.08 o 
  -5   9   6      898.74      864.22     52.78 o 
  -4   9   6     2080.05     2051.38     82.30 o 
  -3   9   6       92.32       91.47     20.64 o 
  -2   9   6     1557.10     1631.74     73.50 o 
  -1   9   6       24.37       19.46     12.68 o 
   0   9   6     1410.35     1437.49     88.08 o 
   1   9   6      913.31      799.73     64.38 o 
   2   9   6     1837.08     1599.87    100.27 o 
   3   9   6        6.78       14.62     17.99 o 
  -5  10   6     7011.10     6970.48    269.21 o 
  -4  10   6       25.44       13.78     13.34 o 
  -3  10   6        0.60       13.72     25.42 o 
  -2  10   6      994.85     1006.20     56.43 o 
  -1  10   6     7530.81     8118.55    300.14 o 
   0  10   6     3709.28     3864.91    170.70 o 
   1  10   6     1475.80     1532.80     95.48 o 
   2  10   6      291.84      348.89     50.43 o 
  -4  11   6       75.79      109.10     25.91 o 
  -3  11   6        4.78        4.80     14.46 o 
  -2  11   6      941.06     1093.41     60.93 o 
  -1  11   6      653.72      696.77     64.55 o 
   0  11   6     2024.49     2216.04    120.27 o 
   1  11   6       29.89       39.76     21.60 o 
  -3  12   6      753.07      771.51     53.69 o 
  -2  12   6     1845.03     2128.37    126.24 o 
  -1  12   6       14.24       46.48     28.83 o 
   0  12   6       25.41        7.56     18.41 o 
   2 -15   7      546.93      701.73     62.36 o 
  -2 -14   7      417.05      360.32     52.28 o 
  -1 -14   7     1558.88     1772.93    103.38 o 
   0 -14   7       86.04       94.56     30.26 o 
   2 -14   7      255.77      293.58     42.78 o 
   3 -14   7       23.54        7.82     16.98 o 
  -3 -13   7     1265.03     1094.07     86.82 o 
  -2 -13   7      448.95      383.68     52.19 o 
  -1 -13   7       31.92       28.91     19.84 o 
   0 -13   7       27.06       28.41     20.76 o 
   1 -13   7     4375.83     4456.98    263.66 o 
   2 -13   7      177.15      115.32     28.91 o 
   3 -13   7       62.52       82.54     25.89 o 
   4 -13   7      205.81      217.94     41.44 o 
  -4 -12   7      242.07      314.51     53.37 o 
  -3 -12   7       31.90       27.06     23.70 o 
  -2 -12   7    10533.03    10220.11    353.51 o 
  -1 -12   7       93.58      150.53     32.36 o 
   0 -12   7     2354.09     2293.03    111.11 o 
   1 -12   7      115.16      108.37     18.10 o 
   2 -12   7     6708.68     6991.86    174.19 o 
   3 -12   7     1762.33     2012.89    104.73 o 
   4 -12   7     1171.26     1130.46     78.08 o 
   5 -12   7      243.17      226.18     42.70 o 
  -4 -11   7       69.43       58.83     28.58 o 
  -3 -11   7       40.27       24.46     21.18 o 
  -2 -11   7     3580.09     3673.62    160.45 o 
  -1 -11   7      113.50       93.88     25.13 o 
   0 -11   7      970.24     1041.03     65.98 o 
   1 -11   7      188.55      210.57     34.75 o 
   2 -11   7     6236.30     6415.83    159.52 o 
   3 -11   7     3043.16     3254.38    141.03 o 
   4 -11   7     1566.52     1598.87     93.29 o 
   5 -11   7       60.08       45.72     24.12 o 
  -5 -10   7     1156.09     1095.83     89.18 o 
  -4 -10   7       29.29       34.04     24.12 o 
  -3 -10   7     5090.11     5026.97    202.98 o 
  -2 -10   7      142.64      121.87     28.66 o 
  -1 -10   7      283.05      281.40     36.06 o 
   0 -10   7     6692.05     7004.56    166.60 o 
   1 -10   7     4284.83     4468.58    116.19 o 
   2 -10   7     2743.92     2835.04     83.64 o 
   3 -10   7       17.21        3.67      9.47 o 
   4 -10   7     3215.89     3285.90    145.40 o 
   5 -10   7      241.58      210.63     39.25 o 
  -5  -9   7      234.37      190.20     42.70 o 
  -4  -9   7       33.62       25.97     19.84 o 
  -3  -9   7     6202.66     6257.71    233.99 o 
  -2  -9   7      148.95      212.22     34.12 o 
  -1  -9   7     1557.09     1496.16     79.01 o 
   0  -9   7    12215.14    12403.73    271.18 o 
   1  -9   7     2558.02     2704.24     77.25 o 
   2  -9   7     8993.31     8846.65    203.51 o 
   3  -9   7     1639.00     1721.04     60.46 o 
   4  -9   7     6273.39     6159.57    158.29 o 
   5  -9   7      199.55      165.41     33.37 o 
   6  -9   7     8336.13     8506.02    316.44 o 
  -6  -8   7     3310.40     3558.89    175.91 o 
  -5  -8   7      243.29      221.64     43.96 o 
  -4  -8   7      894.42      861.17     68.84 o 
  -3  -8   7        9.15       10.09     14.20 o 
  -2  -8   7     3353.42     3541.83    144.40 o 
  -1  -8   7      500.90      470.76     39.84 o 
   0  -8   7      258.72      269.24     18.47 o 
   1  -8   7     1508.20     1539.74     50.53 o 
   2  -8   7      327.23      298.48     26.69 o 
   3  -8   7      328.48      351.50     27.53 o 
   4  -8   7      233.23      227.36     39.59 o 
   5  -8   7      233.67      228.19     37.99 o 
   6  -8   7      885.28      869.40     71.36 o 
  -6  -7   7     7905.32     8229.83    310.23 o 
  -5  -7   7       20.49       15.72     19.16 o 
  -4  -7   7     2795.29     2618.30    125.65 o 
  -3  -7   7     2683.70     2733.28    122.04 o 
  -2  -7   7     6840.25     6623.82    228.70 o 
  -1  -7   7    10115.06    10553.20    331.83 o 
   0  -7   7    11584.00    11746.04    252.88 o 
   1  -7   7       19.01       46.34     21.89 o 
   2  -7   7       99.04       74.94     12.24 o 
   3  -7   7     7053.21     6880.47    165.21 o 
   4  -7   7      106.02      108.01     17.63 o 
   5  -7   7     2681.67     2595.57     88.49 o 
   6  -7   7      565.07      576.83     60.35 o 
  -6  -6   7      641.09      579.10     63.88 o 
  -5  -6   7      398.51      364.18     47.82 o 
  -4  -6   7     1365.48     1351.42     80.94 o 
  -3  -6   7     2161.80     2112.66     99.18 o 
  -2  -6   7     3673.08     3675.30    140.61 o 
   0  -6   7     1020.75     1036.36     34.70 o 
   1  -6   7        2.33        6.86      5.76 o 
   2  -6   7     2231.90     2081.86     88.59 o 
   3  -6   7      967.03      980.22     66.10 o 
   4  -6   7       47.70       59.10     14.11 o 
   5  -6   7      819.55      819.35     44.31 o 
   6  -6   7       46.08       28.03     15.65 o 
  -6  -5   7      296.25      353.26     49.50 o 
  -5  -5   7      156.14       88.92     25.72 o 
  -4  -5   7    13394.86    13832.21    436.30 o 
  -3  -5   7     8652.48     8265.47    272.32 o 
  -2  -5   7     7057.32     7181.74    236.01 o 
  -1  -5   7     1027.19      939.02     28.68 o 
   0  -5   7    17307.63    16530.46    507.61 o 
   1  -5   7      167.63      145.62     15.80 o 
   2  -5   7    19139.23    18716.70    394.53 o 
   3  -5   7      207.63      202.88     19.55 o 
   4  -5   7      261.79      286.16     26.69 o 
   5  -5   7     2631.97     2510.39     86.07 o 
   6  -5   7     3864.86     3868.33    124.22 o 
  -7  -4   7     1852.47     1876.48    110.86 o 
  -6  -4   7      269.31      251.14     40.18 o 
  -5  -4   7        0.47        5.21     13.45 o 
  -4  -4   7     2152.96     2284.62    103.97 o 
  -3  -4   7       53.98       20.84     12.02 o 
  -2  -4   7     4912.96     5209.78    177.51 o 
  -1  -4   7       50.76       56.01      7.56 o 
   0  -4   7     5576.65     5396.41    121.66 o 
   1  -4   7       35.56       18.56      6.30 o 
   2  -4   7     6096.24     5490.77    131.22 o 
   3  -4   7     1037.20     1086.75     43.44 o 
   4  -4   7     1014.54     1005.97     45.69 o 
   5  -4   7     1113.05     1153.30     73.75 o 
   6  -4   7     1973.19     1978.09    109.60 o 
  -6  -3   7     2673.79     2673.01    125.74 o 
  -5  -3   7     2264.81     2270.17    105.82 o 
  -4  -3   7     1125.96     1173.58     65.05 o 
  -3  -3   7      735.35      856.04     50.18 o 
  -2  -3   7       20.12       14.12      9.41 o 
  -1  -3   7    22756.80    21976.22    633.98 o 
   0  -3   7      460.68      460.07     18.54 o 
   1  -3   7      327.26      261.00     15.76 o 
   2  -3   7      662.65      676.66     30.23 o 
   3  -3   7     5121.02     4967.64    126.86 o 
   4  -3   7    11096.62    11423.85    264.03 o 
   5  -3   7      117.86      115.14     20.32 o 
   6  -3   7       17.74       10.51     16.47 o 
  -6  -2   7     1745.81     1886.48     96.91 o 
  -5  -2   7     2157.20     2252.26    101.36 o 
  -4  -2   7     1086.57     1043.72     57.83 o 
  -3  -2   7     5010.74     5082.61    171.88 o 
  -2  -2   7     1009.58      993.46     49.17 o 
  -1  -2   7    27219.51    27323.85    554.29 o 
   0  -2   7      445.94      413.95     15.46 o 
   1  -2   7    16348.86    16713.74    478.53 o 
   2  -2   7     1644.68     1652.38     52.93 o 
   3  -2   7     1980.65     2124.68     68.10 o 
   4  -2   7    11241.11    11202.51    400.33 o 
   5  -2   7     1375.85     1514.20     64.94 o 
   6  -2   7      414.54      420.08     52.87 o 
  -5  -1   7     2109.55     2085.93     92.79 o 
  -4  -1   7     6288.36     6375.88    209.87 o 
  -3  -1   7      499.62      488.07     33.03 o 
  -2  -1   7    17248.49    17677.14    361.97 o 
  -1  -1   7     1130.07     1285.34     46.01 o 
   0  -1   7     2498.49     2330.56     51.02 o 
   1  -1   7      334.15      349.14     15.26 o 
   2  -1   7      366.06      277.93     20.03 o 
   3  -1   7      995.90      935.26     41.61 o 
   4  -1   7       37.47       36.51     12.18 o 
   5  -1   7      993.78      910.92     67.41 o 
   6  -1   7        2.18        2.61     14.71 o 
  -7   0   7     1568.89     1423.79    101.70 o 
  -6   0   7     3680.76     3822.05    183.14 o 
  -5   0   7      823.91      785.61     66.99 o 
  -4   0   7     9863.90    10393.16    243.82 o 
  -3   0   7     1005.66     1097.71     41.42 o 
  -2   0   7    49011.16    49963.63    847.27 o 
  -1   0   7      863.08      882.26     26.38 o 
   0   0   7      913.67      954.81     27.35 o 
   1   0   7     7350.53     7070.38    133.69 o 
   2   0   7    10374.78    10089.54    227.08 o 
   3   0   7     2825.77     2844.09    106.62 o 
   4   0   7     2061.83     2203.27    109.05 o 
   5   0   7     1292.54     1207.36     80.01 o 
   6   0   7     1157.55     1209.38     86.74 o 
  -7   1   7       13.17      -10.59     18.32 o 
  -6   1   7      468.07      415.71     55.22 o 
  -5   1   7     2154.87     2144.76    120.86 o 
  -4   1   7     2760.80     2653.63     78.39 o 
  -3   1   7        0.36        4.59      4.00 o 
  -2   1   7      146.77      149.66     14.67 o 
  -1   1   7     1998.03     1881.42     45.62 o 
   0   1   7     8331.44     8224.52    152.84 o 
   1   1   7      582.42      550.19     21.63 o 
   2   1   7     2148.16     1995.81     63.75 o 
   3   1   7     1190.03     1170.92     49.40 o 
   4   1   7     1583.97     1592.65     88.25 o 
   5   1   7      817.86      800.65     63.54 o 
   6   1   7      149.18      104.22     30.01 o 
  -7   2   7      180.60      205.08     45.30 o 
  -6   2   7      510.40      511.02     60.85 o 
  -5   2   7    11296.32    12230.06    447.90 o 
  -4   2   7     2124.78     2051.39    111.87 o 
  -3   2   7     3492.91     3499.59     73.40 o 
  -2   2   7     9115.87     9492.37    173.62 o 
  -1   2   7     6558.00     6690.80    138.42 o 
   0   2   7    27277.17    26389.15    457.94 o 
   1   2   7     9215.59     9041.86    170.80 o 
   2   2   7      123.20      163.62     18.15 o 
   3   2   7     1386.63     1487.32     58.45 o 
   4   2   7    11729.02    12013.38    399.82 o 
   5   2   7      320.49      392.26     48.33 o 
   6   2   7     2146.50     2153.76    123.05 o 
  -7   3   7      117.80       49.84     28.74 o 
  -6   3   7       42.41       46.40     28.16 o 
  -5   3   7     1097.49     1238.88     88.59 o 
  -4   3   7     2830.74     3045.32     90.73 o 
  -3   3   7        0.18        7.60      6.56 o 
  -2   3   7      817.83      878.30     27.31 o 
  -1   3   7       34.80       31.28      7.63 o 
   0   3   7    12457.95    11867.04    218.75 o 
   1   3   7      327.01      321.64     26.46 o 
   2   3   7      224.29      209.72     20.83 o 
   3   3   7      304.41      344.10     38.75 o 
   4   3   7     6436.45     6326.29    238.28 o 
   5   3   7      203.89      152.30     33.96 o 
  -7   4   7        6.02        2.86     22.61 o 
  -6   4   7     5905.75     5959.50    258.28 o 
  -5   4   7      416.95      427.39     53.03 o 
  -4   4   7      384.08      399.59     26.84 o 
  -3   4   7     7840.97     7672.52    189.24 o 
  -2   4   7     9629.60     9573.01    242.99 o 
  -1   4   7      191.45      177.78     14.06 o 
   0   4   7      943.39      990.44     35.80 o 
   1   4   7     7245.32     7347.11    147.22 o 
   2   4   7      102.87      126.91     24.29 o 
   3   4   7     3875.15     3825.16    157.00 o 
   4   4   7        1.49       -0.59     12.94 o 
   5   4   7      460.73      545.56     59.34 o 
  -7   5   7       20.08        1.60     23.20 o 
  -6   5   7     1004.91     1111.30     88.08 o 
  -5   5   7     1088.18     1045.23     80.43 o 
  -4   5   7      213.60      212.80     21.82 o 
  -3   5   7     2036.99     2042.27     69.57 o 
  -2   5   7     2734.91     2445.01    144.40 o 
  -1   5   7     2712.62     2907.80     69.69 o 
   0   5   7      173.75      178.13     16.15 o 
   1   5   7     1714.34     1606.26     84.30 o 
   2   5   7      789.14      774.18     55.56 o 
   3   5   7     5865.42     5570.35    213.23 o 
   4   5   7       31.17       31.18     18.24 o 
   5   5   7       80.25       82.37     28.91 o 
  -6   6   7      689.79      693.99     70.52 o 
  -5   6   7     3309.49     3265.73    104.89 o 
  -4   6   7     6942.15     6785.04    192.89 o 
  -3   6   7     5466.08     5450.53    148.87 o 
  -2   6   7       25.00       22.68     11.25 o 
  -1   6   7       19.12       47.44     14.20 o 
   0   6   7    14138.19    14298.61    338.86 o 
   1   6   7       35.93       44.29     18.15 o 
   2   6   7      101.25      137.76     30.17 o 
   3   6   7     1189.09     1248.55     81.28 o 
   4   6   7     1352.52     1306.37     88.50 o 
  -6   7   7     1330.19     1397.65    102.20 o 
  -5   7   7     1503.35     1313.18    163.52 o 
  -4   7   7    12082.31    11947.92    292.18 o 
  -3   7   7     2411.92     2243.68     81.14 o 
  -2   7   7       95.79       74.65     17.48 o 
  -1   7   7       90.27      154.35     22.90 o 
   0   7   7    20952.04    21575.33    495.00 o 
   1   7   7     1196.67     1064.06     73.04 o 
   2   7   7     4912.57     4841.14    198.36 o 
   3   7   7     2743.28     2775.47    138.93 o 
   4   7   7     1427.98     1304.44     93.04 o 
  -6   8   7      140.07      154.73     42.87 o 
  -5   8   7      545.91      522.92     38.98 o 
  -4   8   7     1336.09     1380.03    133.89 o 
  -3   8   7     1243.65     1139.07    140.91 o 
  -2   8   7      370.08      373.15     34.93 o 
  -1   8   7     2141.65     2238.58    100.19 o 
   0   8   7     1919.75     2095.93    110.44 o 
   1   8   7      742.73      740.39     60.94 o 
   2   8   7       79.17       40.18     21.77 o 
   3   8   7      164.66      127.67     35.72 o 
  -5   9   7     1028.42      993.14     55.67 o 
  -4   9   7      563.43      498.78     77.58 o 
  -3   9   7     4274.37     3611.04    219.96 o 
  -2   9   7     2262.63     2370.91     92.21 o 
  -1   9   7     5349.39     5913.52    170.81 o 
   0   9   7      160.34      160.53     35.22 o 
   1   9   7       75.31       88.34     27.15 o 
   2   9   7     5390.23     5311.73    224.07 o 
   3   9   7     1742.31     1735.45    113.05 o 
  -5  10   7       20.12       21.12     16.86 o 
  -4  10   7      980.39      987.32     58.89 o 
  -3  10   7      617.62      514.70     55.81 o 
  -2  10   7      727.21      843.96     52.33 o 
  -1  10   7       41.25       59.51     23.95 o 
   0  10   7      584.21      680.46     61.44 o 
   1  10   7       15.95       -0.25     14.54 o 
   2  10   7     1948.51     2013.14    118.51 o 
  -4  11   7     5664.12     5221.84    385.45 o 
  -3  11   7      135.72      121.31     26.76 o 
  -2  11   7     2124.70     2304.08    135.32 o 
  -1  11   7     3622.57     3961.15    181.04 o 
   0  11   7     1694.28     1769.23    106.66 o 
   1  11   7     2385.43     2446.25    132.55 o 
   0 -15   8      477.57      486.14     58.16 o 
  -2 -14   8      908.99      848.56     73.88 o 
  -1 -14   8      710.29      755.18     68.08 o 
   0 -14   8      300.75      325.27     47.91 o 
   3 -14   8      601.44      628.60     58.83 o 
  -3 -13   8      631.47      597.25     66.48 o 
  -2 -13   8     5581.42     5661.46    228.19 o 
  -1 -13   8      554.72      536.74     56.40 o 
   0 -13   8     2322.02     2527.86    123.55 o 
   1 -13   8      265.61      323.93     43.37 o 
   2 -13   8     8406.48     8739.08    304.93 o 
   3 -13   8      752.24      670.46     58.25 o 
   4 -13   8      124.96      136.16     32.86 o 
  -3 -12   8       80.45       41.77     24.71 o 
  -2 -12   8     2220.88     2049.03    112.54 o 
  -1 -12   8       48.89       39.50     22.02 o 
   0 -12   8     2854.37     2978.11    133.64 o 
   1 -12   8        0.49       -2.44     14.88 o 
   2 -12   8     2224.28     2286.82     77.44 o 
   3 -12   8      934.05      960.26     68.16 o 
   4 -12   8      177.00      182.13     36.31 o 
  -4 -11   8     1606.71     1447.91    100.10 o 
  -3 -11   8     1377.44     1333.94     90.94 o 
  -2 -11   8      429.75      433.95     50.35 o 
  -1 -11   8     4962.18     4947.13    192.22 o 
   0 -11   8     2023.00     2020.88    100.02 o 
   1 -11   8     4724.72     4994.61    134.77 o 
   2 -11   8      237.56      233.98     23.47 o 
   3 -11   8       39.21       41.20     14.13 o 
   4 -11   8     9375.75     9404.17    330.06 o 
   5 -11   8      434.25      366.37     50.26 o 
  -5 -10   8      683.37      844.53     78.67 o 
  -4 -10   8      250.36      219.79     42.70 o 
  -3 -10   8     1126.66     1247.88     83.71 o 
  -2 -10   8       40.76       21.43     16.81 o 
  -1 -10   8     4441.13     4427.45    172.97 o 
   0 -10   8     1056.82     1223.50     70.69 o 
   1 -10   8     2797.02     2987.58     86.37 o 
   2 -10   8      769.75      733.30     60.89 o 
   3 -10   8        0.25       -0.14      8.37 o 
   4 -10   8     3278.84     3107.21    140.53 o 
   5 -10   8       46.31       21.60     17.99 o 
  -5  -9   8      113.77      123.30     37.74 o 
  -4  -9   8     2484.72     2552.74    131.20 o 
  -3  -9   8        8.65       22.10     17.65 o 
  -2  -9   8     9695.02     9787.18    326.95 o 
  -1  -9   8      853.83      787.79     55.05 o 
   0  -9   8     1297.03     1286.03     70.18 o 
   1  -9   8      435.77      420.76     24.84 o 
   2  -9   8      378.69      387.81     26.00 o 
   3  -9   8      861.60      893.63     43.24 o 
   4  -9   8     1792.03     1675.30     64.15 o 
   5  -9   8      308.88      317.03     44.71 o 
  -5  -8   8        2.93        8.15     19.67 o 
  -4  -8   8     1121.95     1049.94     75.64 o 
  -3  -8   8     4430.55     4106.05    168.27 o 
  -2  -8   8    17076.43    17043.72    524.21 o 
  -1  -8   8     5416.14     5289.71    189.36 o 
   0  -8   8     2086.22     2219.57     96.91 o 
   1  -8   8     2097.01     2110.92     63.64 o 
   2  -8   8     4485.19     4552.97    116.84 o 
   3  -8   8     6506.64     5916.64    434.11 o 
   4  -8   8      488.08      489.64     32.45 o 
   5  -8   8      391.83      408.97     37.70 o 
   6  -8   8      676.84      540.60     60.68 o 
  -6  -7   8      544.32      457.56     59.67 o 
  -5  -7   8     2446.36     2352.79    123.64 o 
  -4  -7   8     3820.25     3649.83    156.50 o 
  -3  -7   8      422.88      507.32     46.14 o 
  -2  -7   8       10.91       20.68     14.12 o 
   0  -7   8     4782.91     4621.02    151.71 o 
   1  -7   8      235.16      238.90     18.16 o 
   2  -7   8     1934.22     1777.53     57.66 o 
   3  -7   8       87.74       74.84     13.70 o 
   4  -7   8     1386.53     1319.89     55.11 o 
   5  -7   8        1.69       -0.96     17.44 o 
   6  -7   8      138.04       98.79     21.99 o 
  -6  -6   8     1978.80     2025.33    116.74 o 
  -5  -6   8     3769.10     3719.51    162.21 o 
  -4  -6   8     4882.82     5053.62    193.23 o 
  -3  -6   8     4228.68     4111.43    160.11 o 
  -2  -6   8     1553.95     1499.77     75.56 o 
  -1  -6   8      167.18      172.30     24.54 o 
   0  -6   8    21966.60    21385.80    442.74 o 
   1  -6   8     4260.15     4237.90    104.80 o 
   2  -6   8     4383.61     4286.36    109.66 o 
   3  -6   8     1913.84     1830.00     62.40 o 
   4  -6   8     8064.58     7960.90    194.62 o 
   5  -6   8     2213.64     2038.01     89.89 o 
   6  -6   8     2709.87     2659.26    137.25 o 
  -6  -5   8      689.47      675.84     60.94 o 
  -5  -5   8       79.05       68.33     22.95 o 
  -4  -5   8      655.16      673.74     52.28 o 
  -3  -5   8       82.19       68.50     19.33 o 
  -2  -5   8      153.08      148.85     23.20 o 
  -1  -5   8     2605.74     2587.53    103.13 o 
   0  -5   8     2280.18     2234.22     80.06 o 
   1  -5   8       27.50       33.89      8.12 o 
   2  -5   8      226.90      265.26     25.97 o 
   3  -5   8       50.19       59.89     12.65 o 
   4  -5   8     3542.12     3461.92    102.10 o 
   5  -5   8     2084.00     2038.93     77.31 o 
   6  -5   8       87.61      117.75     23.41 o 
  -6  -4   8     5852.08     5692.73    218.78 o 
  -5  -4   8      283.88      251.39     35.64 o 
  -4  -4   8      157.31      135.40     25.63 o 
  -3  -4   8     4103.44     3748.50    141.79 o 
  -2  -4   8     1680.42     1696.61     76.90 o 
  -1  -4   8    18377.05    18182.50    534.80 o 
   0  -4   8     1715.47     1703.85     47.56 o 
   1  -4   8     3119.28     3005.41     78.61 o 
   2  -4   8     7681.54     7341.63    251.05 o 
   3  -4   8     6827.08     6916.39    167.83 o 
   4  -4   8      441.81      391.14     46.02 o 
   5  -4   8        5.65       -5.42      9.85 o 
   6  -4   8     3498.42     3614.22    126.87 o 
  -6  -3   8      485.44      488.49     49.93 o 
  -5  -3   8     2334.00     2407.67    108.93 o 
  -4  -3   8     2808.55     2613.42    110.86 o 
  -3  -3   8        4.14       26.64     12.19 o 
  -2  -3   8       65.70       70.94     15.38 o 
  -1  -3   8     7075.91     6501.78    209.45 o 
   0  -3   8     1819.76     1940.00     53.17 o 
   1  -3   8      138.04      139.24     10.41 o 
   2  -3   8     3755.49     3790.98     99.17 o 
   3  -3   8      778.03      814.09     37.98 o 
   4  -3   8      377.67      398.58     29.87 o 
   5  -3   8      206.18      241.14     37.02 o 
   6  -3   8     2061.16     2308.61    202.68 o 
  -5  -2   8     1775.68     1625.85     81.11 o 
  -4  -2   8    25570.83    25527.47    744.84 o 
  -3  -2   8     2094.58     1945.15     83.04 o 
  -2  -2   8     4166.61     4313.65    147.93 o 
  -1  -2   8       56.09       61.72     13.53 o 
   0  -2   8    18560.60    18245.91    388.99 o 
   1  -2   8     1424.38     1394.76     61.70 o 
   2  -2   8     4137.79     4113.16    152.17 o 
   3  -2   8       15.71       33.74     14.08 o 
   4  -2   8      357.35      351.58     57.66 o 
   5  -2   8     1816.65     1884.81     76.39 o 
   6  -2   8      158.91      145.83     35.97 o 
  -7  -1   8      372.85      313.76     53.46 o 
  -5  -1   8       44.49       42.95     17.15 o 
  -4  -1   8    17342.50    17397.48    516.06 o 
  -3  -1   8     1999.43     2270.84     89.85 o 
  -2  -1   8     2506.54     2648.45     76.54 o 
  -1  -1   8     3431.43     3545.20     73.98 o 
   0  -1   8    11395.95    11290.98    203.74 o 
   1  -1   8     1364.71     1088.86     57.69 o 
   2  -1   8     8314.06     8216.82    190.86 o 
   3  -1   8       72.96       98.54     23.07 o 
   4  -1   8        0.20       -2.42      8.20 o 
   5  -1   8     5705.87     5639.70    160.72 o 
   6  -1   8      213.78      212.98     41.44 o 
  -7   0   8     3559.65     3370.12    177.34 o 
  -6   0   8       14.05        6.14     20.76 o 
  -5   0   8     3285.79     3110.07    156.84 o 
  -4   0   8      289.70      321.14     24.05 o 
  -3   0   8     2032.85     2146.06     67.05 o 
  -2   0   8     3269.01     3498.97     93.88 o 
  -1   0   8     6293.87     6415.29    123.75 o 
   0   0   8     7691.31     7732.50    145.26 o 
   1   0   8       63.30       72.77     11.83 o 
   2   0   8     4692.30     4518.50    117.00 o 
   3   0   8      783.97      848.87     56.73 o 
   4   0   8     2877.19     2862.21     95.07 o 
   5   0   8       16.34        7.14     14.71 o 
   6   0   8      712.63      709.71     66.15 o 
  -7   1   8      930.04      923.19     83.29 o 
  -6   1   8       64.60       51.61     27.90 o 
  -5   1   8     6784.91     6650.05    274.08 o 
  -4   1   8      448.13      528.58     53.54 o 
  -3   1   8       11.35        7.46     11.09 o 
  -2   1   8     7946.25     8494.57    157.80 o 
  -1   1   8     5259.95     5264.63    127.57 o 
   0   1   8     5760.51     5767.79    113.90 o 
   1   1   8     1622.98     1589.65     46.23 o 
   2   1   8    16472.23    15696.45    363.34 o 
   3   1   8      668.22      693.35     38.11 o 
   4   1   8    15057.79    15160.19    542.20 o 
   5   1   8      207.22      255.76     41.60 o 
  -7   2   8       22.24       -5.38     23.28 o 
  -6   2   8        0.84        6.39     20.59 o 
  -5   2   8      151.02      159.61     37.74 o 
  -4   2   8     5009.37     5283.49    223.91 o 
  -3   2   8     1048.49     1006.82     70.18 o 
  -2   2   8      310.74      380.59     17.55 o 
  -1   2   8      175.07      204.49     14.39 o 
   0   2   8     2309.49     2328.51     59.40 o 
   1   2   8      611.15      593.87     24.65 o 
   2   2   8      751.53      768.97     61.10 o 
   3   2   8      271.97      292.11     27.18 o 
   4   2   8     1154.69     1294.10     80.69 o 
   5   2   8      259.64      331.83     47.66 o 
  -7   3   8      191.25      267.61     52.95 o 
  -6   3   8      570.68      572.88     66.15 o 
  -5   3   8      959.24     1116.09     85.48 o 
  -4   3   8     6574.34     6584.24    266.10 o 
  -3   3   8     3472.75     3425.67     96.87 o 
  -2   3   8    10906.65    11259.57    244.94 o 
  -1   3   8     6440.74     6848.54    346.79 o 
   0   3   8      852.09      892.93     31.63 o 
   1   3   8     7463.60     7517.92    149.45 o 
   2   3   8      263.66      228.84     23.41 o 
   3   3   8      160.20      106.57     24.54 o 
   4   3   8     1075.23     1108.86     75.48 o 
   5   3   8     2675.21     2881.37    144.40 o 
  -6   4   8      605.06      508.08     64.13 o 
  -5   4   8     1250.94     1151.05     87.24 o 
  -4   4   8     3557.70     3747.16    175.07 o 
  -3   4   8      724.36      707.34     35.57 o 
  -2   4   8       58.23       45.47     12.94 o 
  -1   4   8     1142.68     1222.19     38.52 o 
   0   4   8       56.05       85.78     12.49 o 
   1   4   8     2122.03     2108.48     58.04 o 
   2   4   8      103.51       98.34     22.61 o 
   3   4   8        2.24       12.78     13.03 o 
   4   4   8        1.77       26.98     19.00 o 
   5   4   8       92.39      104.22     31.01 o 
  -6   5   8     4258.07     4287.76    209.03 o 
  -5   5   8     7389.35     7264.53    298.21 o 
  -4   5   8      903.27      835.20     68.75 o 
  -3   5   8     2097.24     1964.73     69.83 o 
  -2   5   8    13423.10    12419.32   1033.34 o 
  -1   5   8     3644.39     3775.86    113.16 o 
   0   5   8    10626.69    10470.60    203.38 o 
   1   5   8      787.68      726.52     54.30 o 
   2   5   8     2054.99     2004.57    102.37 o 
   3   5   8     4678.07     4708.60    191.30 o 
   4   5   8     5149.07     5227.94    215.33 o 
  -6   6   8     1870.34     1922.45    124.22 o 
  -5   6   8     1802.26     1794.87    114.81 o 
  -4   6   8     1852.51     1993.17    109.43 o 
  -3   6   8       25.32       11.00     10.50 o 
  -2   6   8     5411.71     4863.37    642.93 o 
  -1   6   8      216.54      208.87     25.09 o 
   0   6   8     7040.93     7526.03    198.08 o 
   1   6   8      286.18      190.79     34.04 o 
   2   6   8     2409.20     2166.20    112.54 o 
   3   6   8     2023.07     2136.19    115.99 o 
   4   6   8     1655.35     1764.95    108.93 o 
  -6   7   8      458.59      395.79     60.35 o 
  -5   7   8      403.53       53.54     26.39 o 
  -4   7   8      443.82      469.54     35.23 o 
  -3   7   8    10877.99     9796.91    494.76 o 
  -2   7   8      171.59      150.76     23.88 o 
  -1   7   8      173.04      153.47     23.27 o 
   0   7   8      100.86      108.87     21.02 o 
   1   7   8     3790.47     3670.68    162.80 o 
   2   7   8     5450.34     4863.92    202.64 o 
   3   7   8      196.01      267.11     45.55 o 
  -5   8   8       19.24       -3.28     20.76 o 
  -4   8   8       86.55       57.55     16.76 o 
  -3   8   8     5033.26     4470.39    321.57 o 
  -2   8   8      280.14      309.61     33.19 o 
  -1   8   8     1910.51     1943.06     79.20 o 
   0   8   8     4251.15     4706.33    194.74 o 
   1   8   8     1433.93     1321.84     85.98 o 
   2   8   8     4964.40     4392.40    194.57 o 
   3   8   8     1886.48     1602.98    106.66 o 
  -5   9   8       19.19       24.71     27.99 o 
  -4   9   8     1818.78     1877.23     81.84 o 
  -3   9   8     1133.40      991.31     75.77 o 
  -2   9   8     1773.34     1925.49    157.09 o 
  -1   9   8       58.34      108.94     61.48 o 
   0   9   8      266.39      316.78     45.47 o 
   1   9   8       28.84       12.69     16.81 o 
   2   9   8      667.67      727.28     68.33 o 
  -4  10   8     4736.19     4410.44    296.48 o 
  -3  10   8     2136.05     2003.63     88.14 o 
  -2  10   8      288.57      282.31     71.90 o 
  -1  10   8     2840.23     3036.13    281.86 o 
   0  10   8     4212.41     4497.89    193.99 o 
   1  10   8       10.31       18.74     21.26 o 
  -2  11   8      682.03      732.35     51.40 o 
  -1  11   8       39.05       60.85     27.23 o 
  -1 -14   9      298.94      321.99     48.83 o 
   0 -14   9     5548.25     5816.20    227.69 o 
   1 -14   9      118.81       85.90     30.26 o 
  -2 -13   9       44.63       31.69     23.28 o 
  -1 -13   9     1077.80     1031.20     75.22 o 
   0 -13   9      880.15      957.15     71.53 o 
   1 -13   9       70.71       79.93     27.48 o 
   2 -13   9      209.91      253.58     40.51 o 
   3 -13   9      265.11      276.44     42.53 o 
  -3 -12   9      696.70      596.33     64.05 o 
  -2 -12   9      140.28      200.29     40.01 o 
  -1 -12   9     9014.81     8708.16    304.59 o 
   0 -12   9      438.86      317.79     41.52 o 
   1 -12   9     1124.86     1239.72     78.25 o 
   2 -12   9     5472.66     5842.42    217.86 o 
   3 -12   9     2266.11     2323.20    115.40 o 
   4 -12   9     2085.92     2358.00    122.04 o 
  -4 -11   9      573.84      583.30     67.07 o 
  -3 -11   9        5.02        1.09     17.15 o 
  -2 -11   9      241.76      236.09     39.08 o 
  -1 -11   9     2574.35     2598.97    122.38 o 
   0 -11   9      564.96      640.03     52.19 o 
   1 -11   9       17.49       22.19     15.80 o 
   2 -11   9     1764.59     1803.29     65.37 o 
   3 -11   9      151.29      212.52     25.76 o 
   4 -11   9     2203.92     2399.43    120.86 o 
  -4 -10   9     7251.47     7381.27    281.98 o 
  -3 -10   9       46.95        0.76     15.80 o 
  -2 -10   9     3423.16     3485.09    150.87 o 
  -1 -10   9      382.65      332.08     40.26 o 
   0 -10   9     3649.07     3579.65    145.66 o 
   1 -10   9     4609.79     4872.16    182.47 o 
   2 -10   9     4683.25     4982.49    130.90 o 
   3 -10   9      114.30       91.78     17.70 o 
   4 -10   9       89.69       76.49     18.01 o 
   5 -10   9     1443.95     1572.98     97.24 o 
  -5  -9   9      296.55      248.11     47.15 o 
  -4  -9   9     5002.28     5060.85    208.86 o 
  -3  -9   9      650.43      598.43     54.13 o 
  -2  -9   9        7.23       32.95     16.81 o 
  -1  -9   9        4.03       14.62     13.11 o 
   0  -9   9     2663.35     2250.50    102.71 o 
   1  -9   9     4884.29     4713.39    173.73 o 
   2  -9   9      433.93      452.86     28.41 o 
   3  -9   9      707.76      720.38     38.14 o 
   4  -9   9      127.72      119.95     20.66 o 
   5  -9   9     3177.19     3325.25    115.27 o 
  -5  -8   9     3492.59     3781.20    172.30 o 
  -4  -8   9      799.76      764.17     63.71 o 
  -3  -8   9      139.30      124.39     28.07 o 
  -2  -8   9     2093.76     2004.57     98.59 o 
  -1  -8   9     2087.54     2021.21     94.72 o 
   0  -8   9    10575.63    10950.08    347.21 o 
   1  -8   9       23.48       11.38      7.57 o 
   2  -8   9      528.02      524.11     29.30 o 
   3  -8   9     1517.14     1459.21     55.48 o 
   4  -8   9     7222.78     7160.22    233.28 o 
   5  -8   9      444.86      449.34     36.88 o 
  -6  -7   9      741.98      684.83     68.58 o 
  -5  -7   9     4770.86     4651.44    193.99 o 
  -4  -7   9      177.70      191.21     35.55 o 
  -3  -7   9     2679.03     2577.70    118.34 o 
  -2  -7   9     9745.00     9386.26    308.12 o 
  -1  -7   9     2400.62     2453.73    105.73 o 
   0  -7   9     2154.57     2011.63     90.69 o 
   1  -7   9     3403.69     3317.27     88.40 o 
   2  -7   9     2149.93     2146.50     67.24 o 
   3  -7   9      856.08      866.92     40.72 o 
   4  -7   9    13406.00    12891.96    296.12 o 
   5  -7   9       31.75       17.02     14.79 o 
  -6  -6   9      363.01      359.81     50.77 o 
  -5  -6   9      262.11      241.22     39.92 o 
  -4  -6   9     1926.41     1957.08    100.69 o 
  -3  -6   9      252.90      200.88     31.18 o 
  -2  -6   9      381.61      429.66     37.82 o 
  -1  -6   9      498.23      497.74     38.75 o 
   0  -6   9       29.82       20.51     12.78 o 
   1  -6   9     3792.48     4010.64    139.35 o 
   2  -6   9     1619.75     1608.89     65.85 o 
   3  -6   9       23.83       20.59      8.99 o 
   4  -6   9      414.18      409.84     31.33 o 
   5  -6   9      581.68      558.91     39.32 o 
  -6  -5   9     1115.68     1248.46     84.05 o 
  -5  -5   9       82.05      111.79     29.17 o 
  -4  -5   9     1160.29     1232.58     73.80 o 
  -3  -5   9     3823.81     3647.73    142.80 o 
  -2  -5   9     8434.53     8267.23    268.79 o 
  -1  -5   9       20.06        8.57      9.75 o 
   0  -5   9     1802.57     1732.17     78.42 o 
   1  -5   9    14529.29    14733.88    315.22 o 
   2  -5   9     2058.88     2236.58     68.30 o 
   3  -5   9     3143.86     3180.76     93.05 o 
   4  -5   9     2409.55     2486.60     83.25 o 
   5  -5   9      499.06      477.69     37.31 o 
   6  -5   9     5308.23     5301.28    158.40 o 
  -6  -4   9     1215.19     1221.91     79.76 o 
  -5  -4   9     3018.53     2937.51    129.77 o 
  -4  -4   9     4905.08     4615.97    172.80 o 
  -3  -4   9      650.74      682.39     47.57 o 
  -2  -4   9      898.87      985.98     55.30 o 
  -1  -4   9        0.82        2.61      8.24 o 
   0  -4   9     2017.89     1981.29     85.39 o 
   1  -4   9     2249.52     2203.37     63.52 o 
   2  -4   9     1705.56     1776.42     58.06 o 
   3  -4   9       10.55       19.62     10.93 o 
   4  -4   9       40.03       38.55     14.05 o 
   5  -4   9      210.98      179.30     46.10 o 
   6  -4   9     1412.89     1533.73     72.83 o 
  -6  -3   9     5719.53     5544.30    208.27 o 
  -5  -3   9     4284.21     4281.21    165.41 o 
  -4  -3   9    10802.89    10678.69    339.39 o 
  -3  -3   9     1883.87     1708.55     79.34 o 
  -2  -3   9    14792.96    14471.40    434.95 o 
  -1  -3   9      501.48      580.36     39.17 o 
   0  -3   9    17398.18    16621.01    375.78 o 
   1  -3   9      124.48      110.56     13.37 o 
   2  -3   9      153.22      159.45     13.91 o 
   3  -3   9     1765.76     1826.06    113.42 o 
   4  -3   9     4241.72     4262.47    100.07 o 
   5  -3   9     1807.15     1720.15     73.07 o 
   6  -3   9      888.47      908.40     76.65 o 
  -5  -2   9      178.59      163.98     27.40 o 
  -4  -2   9     4684.66     4808.78    170.62 o 
  -3  -2   9      298.19      300.48     28.49 o 
  -2  -2   9     6154.94     6141.97    201.72 o 
  -1  -2   9     1039.25     1080.29     41.83 o 
   0  -2   9     8040.80     8196.04    153.34 o 
   1  -2   9      442.22      439.23     23.55 o 
   2  -2   9     2080.60     1970.73     63.76 o 
   3  -2   9      736.50      721.18     37.43 o 
   4  -2   9     1026.88     1048.06     51.02 o 
   5  -2   9     2539.40     2630.92    198.73 o 
  -7  -1   9     2262.27     2139.13    135.23 o 
  -6  -1   9      887.15      770.23     74.22 o 
  -5  -1   9      396.66      389.74     53.12 o 
  -4  -1   9     2513.41     2419.77     78.54 o 
  -3  -1   9     8336.57     8301.39    200.76 o 
  -2  -1   9      768.07      856.08     37.46 o 
  -1  -1   9     5075.97     5293.03    177.13 o 
   0  -1   9      215.15      217.99     15.05 o 
   1  -1   9      901.91      904.91     36.28 o 
   2  -1   9    17760.85    16989.46    367.76 o 
   3  -1   9     1047.77     1047.66     47.19 o 
   4  -1   9     2101.02     2131.14     78.82 o 
   5  -1   9      113.94      114.48     22.61 o 
  -7   0   9      709.02      690.46     73.12 o 
  -6   0   9        6.39        0.84     19.92 o 
  -5   0   9       65.21       88.59     31.69 o 
  -4   0   9      921.47      945.04     42.09 o 
  -3   0   9     3133.27     3101.93     89.73 o 
  -2   0   9     2378.54     2595.40    194.24 o 
  -1   0   9     1736.07     1738.13     45.37 o 
   0   0   9     3680.35     3692.10     78.75 o 
   1   0   9      861.73      914.97     30.37 o 
   2   0   9    14382.42    14257.37    314.75 o 
   3   0   9      456.33      388.13     28.62 o 
   4   0   9      187.10      173.27     24.48 o 
   5   0   9      388.58      364.86     47.15 o 
  -7   1   9       39.06       40.01     30.68 o 
  -6   1   9     1321.70     1391.60    103.55 o 
  -5   1   9      145.44      150.11     38.91 o 
  -4   1   9     8088.51     8326.32    324.43 o 
  -3   1   9      357.22      452.16     30.85 o 
  -2   1   9     1547.93     1584.57     54.20 o 
  -1   1   9     2807.47     2995.54     92.07 o 
   0   1   9     1700.55     1623.87     52.51 o 
   1   1   9      283.19      284.44     17.18 o 
   2   1   9     2021.84     2074.53     69.17 o 
   3   1   9     2984.46     2963.15     94.15 o 
   4   1   9       23.19       30.02     13.41 o 
   5   1   9      460.01      502.87     56.57 o 
  -6   2   9     1369.02     1395.30    105.48 o 
  -5   2   9      598.87      723.41     70.01 o 
  -4   2   9     7815.23     8151.84    319.97 o 
  -3   2   9      663.94      682.81     58.92 o 
  -2   2   9       92.91      104.53     20.05 o 
  -1   2   9     5514.19     5855.55    118.76 o 
   0   2   9     5353.31     5220.34    108.71 o 
   1   2   9     8040.26     7652.31    151.56 o 
   2   2   9     1651.96     1604.58     81.02 o 
   3   2   9     1042.54     1057.21     62.99 o 
   4   2   9       18.43       34.21     17.99 o 
   5   2   9     4559.83     4908.72    208.19 o 
  -6   3   9     1130.03     1181.56     96.82 o 
  -5   3   9     1201.77     1081.38     86.82 o 
  -4   3   9      307.72      279.13     45.05 o 
  -3   3   9     1349.58     1362.18     87.07 o 
  -2   3   9     2381.08     2221.29    164.65 o 
  -1   3   9      665.72      721.15     28.46 o 
   0   3   9      555.16      536.96     26.90 o 
   1   3   9        5.76       32.78     15.71 o 
   2   3   9     1595.21     1557.53     60.35 o 
   3   3   9      107.26       99.43     25.80 o 
   4   3   9       10.30        5.38     13.28 o 
  -6   4   9     2710.76     2698.56    156.00 o 
  -5   4   9     2961.04     3047.03    161.37 o 
  -4   4   9     5474.14     5056.64    221.97 o 
  -3   4   9     2245.01     2189.23    118.00 o 
  -2   4   9    20712.03    14897.19    467.73 o 
  -1   4   9     2806.69     2771.72     68.91 o 
   0   4   9     1275.45     1368.48     44.81 o 
   1   4   9     1177.52     1200.10     42.15 o 
   2   4   9    12173.85    11545.74    382.59 o 
   3   4   9      190.81      179.53     33.79 o 
   4   4   9     4504.85     4405.77    189.19 o 
  -6   5   9      343.64      370.66     60.26 o 
  -5   5   9       13.67       19.50     22.61 o 
  -4   5   9       74.81       54.30     23.53 o 
  -3   5   9      763.06      708.70     39.26 o 
  -2   5   9     5741.93     4870.03    603.56 o 
  -1   5   9       95.11       89.22     18.53 o 
   0   5   9     1033.77     1064.41     47.40 o 
   1   5   9       68.55       65.98     20.93 o 
   2   5   9     5293.99     5183.31    204.07 o 
   3   5   9      815.98      803.00     64.80 o 
   4   5   9      245.53      254.25     44.04 o 
  -6   6   9       26.26       -4.71     21.77 o 
  -5   6   9     4705.15     4761.21    222.31 o 
  -4   6   9     1801.62     1856.73    116.32 o 
  -3   6   9     2544.73     2464.38     94.35 o 
  -2   6   9      100.20       68.79     17.11 o 
  -1   6   9     4056.77     4316.23    239.25 o 
   0   6   9     4192.51     4221.92    128.20 o 
   1   6   9     9945.43     8526.02    305.35 o 
   2   6   9       73.40       41.02     20.51 o 
   3   6   9       50.90       85.81     28.16 o 
  -5   7   9      266.76      309.30     55.56 o 
  -4   7   9        4.85       16.39     20.51 o 
  -3   7   9      424.83      294.10     72.07 o 
  -2   7   9      612.45      555.56     41.51 o 
  -1   7   9     1010.59     1113.19     55.99 o 
   0   7   9     3506.30     3509.96    114.58 o 
   1   7   9     1263.64     1327.30     87.24 o 
   2   7   9      984.79      947.49     74.72 o 
   3   7   9        2.60       12.94     19.42 o 
  -5   8   9     1543.90     1627.27    116.83 o 
  -4   8   9       39.88       11.35     23.87 o 
  -3   8   9       81.29       68.50     20.18 o 
  -2   8   9     5966.37     6396.15    268.45 o 
  -1   8   9        1.27       -3.70     11.64 o 
   0   8   9     1241.76     1014.30     74.64 o 
   1   8   9      412.31      438.40     52.53 o 
   2   8   9     1119.99     1052.80     83.29 o 
  -4   9   9       97.64       65.34     20.68 o 
  -3   9   9     1366.02     1257.75    104.09 o 
  -2   9   9     4618.38     4790.78    152.51 o 
  -1   9   9      300.32      360.60     36.44 o 
   0   9   9     2382.27     2342.87    123.80 o 
   1   9   9      795.67      718.12     64.80 o 
  -3  10   9     1404.70     1531.40    169.40 o 
  -2  10   9      450.77      466.16     43.68 o 
  -1  10   9      173.62      159.14     27.89 o 
   0  10   9      376.63      347.21     49.34 o 
   0 -14  10        0.58        9.16     21.60 o 
   1 -14  10     1352.94     1486.07     96.07 o 
  -2 -13  10      106.67      161.04     37.49 o 
  -1 -13  10     3119.52     3093.09    146.83 o 
   0 -13  10     1698.53     1742.51    101.20 o 
   1 -13  10     1266.59     1340.67     86.23 o 
   2 -13  10     1996.42     2065.00    112.04 o 
  -3 -12  10      102.82       79.51     29.17 o 
  -2 -12  10      125.77      140.11     34.12 o 
  -1 -12  10      336.65      306.11     43.96 o 
   0 -12  10     1843.02     2014.32    106.74 o 
   1 -12  10      884.64      972.36     70.18 o 
   2 -12  10       48.28       38.91     22.95 o 
   3 -12  10      268.61      281.82     43.71 o 
  -4 -11  10     5639.83     5323.58    226.01 o 
  -3 -11  10      988.42      859.23     71.02 o 
  -2 -11  10     1226.34     1255.36     82.96 o 
  -1 -11  10     1862.20     1973.81    104.05 o 
   0 -11  10     7278.67     7331.18    259.88 o 
   1 -11  10     1090.42     1094.82     71.44 o 
   2 -11  10      752.72      757.79     60.18 o 
   3 -11  10     1885.11     1875.01    204.87 o 
   4 -11  10        0.58      -16.39     13.53 o 
  -4 -10  10      941.86      876.04     73.96 o 
  -3 -10  10      739.59      629.95     58.16 o 
  -2 -10  10     2389.93     2406.24    118.59 o 
  -1 -10  10       49.98       53.20     20.68 o 
   0 -10  10     1569.27     1654.84     88.50 o 
   1 -10  10     1927.99     1970.95     97.50 o 
   2 -10  10      914.78      901.76     62.78 o 
   3 -10  10       15.53       17.24     11.22 o 
   4 -10  10      461.63      459.88     59.88 o 
  -5  -9  10     1052.02     1051.71     83.88 o 
  -4  -9  10     1920.65     2019.11    113.72 o 
  -3  -9  10     3744.98     3784.14    162.55 o 
  -2  -9  10     4826.85     4753.90    185.33 o 
  -1  -9  10     3405.98     3360.11    140.78 o 
   0  -9  10     3809.04     3797.67    151.12 o 
   1  -9  10      200.49      204.66     30.93 o 
   2  -9  10    11419.65    11278.29    364.60 o 
   3  -9  10      221.07      226.05     24.33 o 
   4  -9  10      429.05      414.84     34.08 o 
   5  -9  10      264.68      266.23     61.10 o 
  -5  -8  10     1070.64     1146.09     85.56 o 
  -4  -8  10      349.86      314.51     44.55 o 
  -3  -8  10      623.13      598.18     52.19 o 
  -1  -8  10     2291.81     2054.33     97.58 o 
   0  -8  10     1149.27     1223.33     70.35 o 
   1  -8  10       47.22       56.73     19.16 o 
   2  -8  10    12855.40    12787.68    285.51 o 
   3  -8  10       31.77       18.90     15.76 o 
   4  -8  10     2396.48     2272.50     79.90 o 
   5  -8  10        5.05       33.11     44.08 o 
  -5  -7  10      147.42      155.32     36.48 o 
  -4  -7  10     4610.32     4707.67    188.77 o 
  -3  -7  10      195.47      217.86     33.87 o 
  -2  -7  10     4422.81     4377.36    167.26 o 
  -1  -7  10      183.38      122.63     24.04 o 
   1  -7  10     2580.06     2504.41    108.93 o 
   2  -7  10       16.59       14.19      9.04 o 
   3  -7  10       15.13       11.30     10.10 o 
   4  -7  10     1022.85     1054.23     50.57 o 
   5  -7  10     1349.35     1398.32     64.21 o 
  -6  -6  10     1075.21     1087.09     81.70 o 
  -5  -6  10     1187.79     1189.97     79.43 o 
  -4  -6  10     4654.47     4663.63    183.23 o 
  -3  -6  10     1289.08     1285.11     74.13 o 
  -2  -6  10      350.43      325.52     35.47 o 
  -1  -6  10     2356.83     2219.99     98.34 o 
   0  -6  10      233.82      173.73     26.39 o 
   1  -6  10     7810.55     7656.11    255.26 o 
   2  -6  10      381.59      392.18     25.75 o 
   3  -6  10       91.37       97.80     16.70 o 
   4  -6  10     4534.06     4626.67    130.75 o 
   5  -6  10     2165.36     2061.65     80.15 o 
  -6  -5  10      868.48      800.57     66.06 o 
  -5  -5  10     1399.67     1545.75     89.43 o 
  -4  -5  10      100.26      109.10     25.47 o 
  -3  -5  10     1283.01     1138.78     66.40 o 
  -2  -5  10     9276.86     9134.87    295.68 o 
  -1  -5  10      325.06      305.69     32.95 o 
   0  -5  10      933.15      942.86     55.81 o 
   1  -5  10       45.29       49.51     11.35 o 
   2  -5  10     4772.80     4655.45    120.04 o 
   3  -5  10      605.07      543.22     32.27 o 
   4  -5  10       35.09       18.60     12.69 o 
   5  -5  10      137.14      142.84     24.67 o 
  -6  -4  10     3871.28     3843.31    163.22 o 
  -5  -4  10     2301.83     2118.20    104.39 o 
  -4  -4  10      934.87      900.25     58.75 o 
  -3  -4  10      187.72      191.55     27.82 o 
  -2  -4  10    25229.91    23673.76    694.83 o 
  -1  -4  10      314.37      336.45     33.79 o 
   0  -4  10     2746.95     2706.85    100.02 o 
   1  -4  10     3222.89     3135.38     85.51 o 
   2  -4  10     6851.63     6843.41    164.87 o 
   3  -4  10     3963.57     3873.59    184.15 o 
   4  -4  10     6242.27     6159.75    163.38 o 
   5  -4  10      275.91      212.42     22.99 o 
  -5  -3  10      184.34      138.76     27.82 o 
  -4  -3  10      246.41      215.42     29.67 o 
  -3  -3  10     2370.73     2420.61    102.37 o 
  -2  -3  10     5419.81     5476.38    188.35 o 
  -1  -3  10      559.36      628.71     32.17 o 
   0  -3  10      559.80      524.39     28.46 o 
   1  -3  10      871.29      964.06     38.50 o 
   2  -3  10     4264.25     4162.01    111.86 o 
   3  -3  10     2187.43     2138.13     73.18 o 
   4  -3  10      260.78      277.88     28.28 o 
   5  -3  10      477.34      524.05     41.52 o 
  -6  -2  10      436.04      490.93     64.38 o 
  -5  -2  10     2841.36     2651.92    113.47 o 
  -4  -2  10      162.21      138.68     24.46 o 
  -3  -2  10     8735.58     9003.78    218.64 o 
  -2  -2  10      463.17      454.18     28.49 o 
  -1  -2  10        3.66        8.66      8.62 o 
   0  -2  10    10669.21    10987.22    344.52 o 
   1  -2  10     4507.16     4743.29    118.97 o 
   2  -2  10     2041.55     2051.15     67.42 o 
   3  -2  10     1909.68     1898.71    178.35 o 
   4  -2  10     4917.51     4688.08    135.69 o 
   5  -2  10      269.79      212.02     29.46 o 
  -6  -1  10      293.11      330.48     57.57 o 
  -5  -1  10        4.99        9.92     19.84 o 
  -4  -1  10       14.95        6.44     11.22 o 
  -3  -1  10     3053.24     2949.51     89.42 o 
  -2  -1  10      189.36      182.20     21.10 o 
  -1  -1  10      160.98      153.86     17.56 o 
   0  -1  10     2736.91     2781.67     64.19 o 
   1  -1  10      504.07      530.47     27.99 o 
   2  -1  10     5355.28     5147.82    133.39 o 
   3  -1  10      509.92      528.17     33.65 o 
   4  -1  10     4429.96     4558.29    195.92 o 
   5  -1  10       18.19        4.19     12.11 o 
  -6   0  10     8203.12     8375.66    345.19 o 
  -5   0  10     1936.70     1885.47    119.69 o 
  -4   0  10      668.44      695.93     64.05 o 
  -3   0  10     2022.12     2102.01     72.11 o 
  -2   0  10     4353.77     4673.95    124.26 o 
  -1   0  10     1998.40     2081.59     68.96 o 
   0   0  10     7209.99     7245.59    141.30 o 
   1   0  10      641.03      625.23     31.01 o 
   2   0  10      128.34      140.80     34.04 o 
   3   0  10     7407.60     7514.03    189.68 o 
   4   0  10      171.31      154.69     23.95 o 
   5   0  10       18.38        5.21     16.81 o 
  -6   1  10     4444.91     4423.33    217.94 o 
  -5   1  10       26.99       24.79     23.79 o 
  -4   1  10       62.50       56.48     26.81 o 
  -3   1  10        2.55        3.87     15.21 o 
  -2   1  10     7842.73     8540.44    204.65 o 
  -1   1  10     1229.26     1224.27     47.50 o 
   0   1  10      169.91      171.52     28.82 o 
   1   1  10       84.65       90.35     14.03 o 
   2   1  10       84.68       96.93     16.71 o 
   3   1  10     4569.30     4480.64    129.04 o 
   4   1  10      701.86      780.23     47.02 o 
   5   1  10       75.80       61.61     25.97 o 
  -6   2  10        2.55        1.60     23.53 o 
  -5   2  10      863.20      998.50     84.72 o 
  -4   2  10     1136.85     1190.55     87.50 o 
  -3   2  10     6126.41     6029.26    246.77 o 
  -2   2  10     5147.35     6070.91    381.62 o 
  -1   2  10      284.82      290.92     31.55 o 
   0   2  10     1560.83     1547.71     46.14 o 
   1   2  10     1525.59     1574.57     57.42 o 
   2   2  10     9751.58     9440.39    225.30 o 
   3   2  10       14.61        6.08     10.16 o 
   4   2  10      190.89      179.53     36.14 o 
  -6   3  10       12.37       19.50     27.40 o 
  -5   3  10       44.52       24.46     24.54 o 
  -4   3  10     5539.05     5868.14    250.63 o 
  -3   3  10     5047.53     5106.40    219.20 o 
  -2   3  10     2271.18     2358.25    121.03 o 
  -1   3  10     2537.71     2650.59    109.99 o 
   0   3  10     8030.01     7647.33    154.91 o 
   1   3  10        5.76        1.65      8.67 o 
   2   3  10     7118.92     7237.59    183.77 o 
   3   3  10     1381.54     1285.78     80.43 o 
   4   3  10       21.16        5.97     16.31 o 
  -6   4  10     1126.50     1055.40     94.81 o 
  -5   4  10     1376.02     1361.93    101.62 o 
  -4   4  10       44.11       70.10     26.90 o 
  -3   4  10      400.32      398.64     50.35 o 
  -1   4  10     2738.04     3002.55    235.09 o 
   0   4  10     4081.36     4122.49    113.21 o 
   1   4  10      121.31      129.04     20.16 o 
   2   4  10      684.18      692.38     48.29 o 
   3   4  10      563.93      633.14     56.48 o 
   4   4  10      504.65      521.44     58.41 o 
  -6   5  10     2070.45     2052.48    135.99 o 
  -5   5  10     2137.43     2042.31    129.18 o 
  -4   5  10     2681.71     2682.76    146.41 o 
  -3   5  10      360.73      303.92     47.24 o 
  -2   5  10     2575.96     2463.11     86.24 o 
  -1   5  10     7742.66     8029.57    384.82 o 
   0   5  10      340.82      298.05     34.84 o 
   1   5  10     1590.21     1478.00     88.42 o 
   2   5  10     3049.70     2871.37    137.42 o 
   3   5  10     1150.84     1271.75     87.07 o 
  -5   6  10       78.74       67.41     32.36 o 
  -4   6  10      604.73       45.89     25.80 o 
  -3   6  10       37.03       47.99     24.96 o 
  -2   6  10      424.21      466.02     36.90 o 
  -1   6  10     1405.90     1471.02     65.50 o 
   0   6  10      501.19      617.24     79.13 o 
   1   6  10        0.14       -1.01     15.04 o 
   2   6  10       16.63       42.02     24.54 o 
   3   6  10      452.95      426.89     55.81 o 
  -5   7  10      777.85      834.19     84.05 o 
  -4   7  10     4328.51     4123.36    202.05 o 
  -3   7  10      146.54      100.02     33.96 o 
  -2   7  10     6459.41     6313.23    180.62 o 
  -1   7  10     1950.71     1943.34     79.85 o 
   0   7  10     1054.51     1038.64     54.97 o 
   1   7  10     2832.42     2663.18    135.49 o 
   2   7  10     2674.14     2410.53    132.71 o 
  -4   8  10      807.44      769.72     77.07 o 
  -3   8  10       85.15       52.11     29.59 o 
  -2   8  10     5001.57     5301.60    162.09 o 
  -1   8  10      133.02      170.95     27.81 o 
   0   8  10      720.14      733.16     63.63 o 
   1   8  10      507.89      471.35     56.48 o 
  -3   9  10      363.04      358.27     39.32 o 
  -2   9  10      571.10      587.94     48.46 o 
  -1   9  10     1209.27     1282.46    111.58 o 
   0   9  10     2958.79     3084.60    150.20 o 
  -1 -13  11        9.54        2.02     18.57 o 
   0 -13  11     1509.80     1849.92    106.74 o 
   1 -13  11       47.80       34.46     24.12 o 
   2 -13  11      627.49      699.20     65.81 o 
  -2 -12  11     4911.25     4961.50    205.16 o 
  -1 -12  11      696.64      728.87     63.29 o 
   0 -12  11     1745.19     2004.57    107.92 o 
   1 -12  11       39.97       55.56     23.70 o 
   2 -12  11      125.26      179.95     37.74 o 
   3 -12  11     4342.44     4822.23    198.69 o 
  -3 -11  11     1303.54     1387.48     92.71 o 
  -2 -11  11      367.93      312.91     44.63 o 
  -1 -11  11       92.53      117.25     29.84 o 
   0 -11  11     2663.98     2910.20    134.31 o 
   1 -11  11      811.38      848.22     63.54 o 
   2 -11  11     2080.08     2215.53    112.88 o 
   3 -11  11      216.62      316.19     45.47 o 
  -4 -10  11     1351.36     1350.08     92.96 o 
  -3 -10  11     4214.57     4447.96    188.27 o 
  -2 -10  11      216.04      204.49     37.07 o 
  -1 -10  11     1149.31     1197.11     76.40 o 
   0 -10  11    10315.66    10476.46    348.64 o 
   1 -10  11     1062.73     1124.66     72.37 o 
   2 -10  11     9148.76     8814.06    302.74 o 
   3 -10  11      942.90      968.08     70.69 o 
   4 -10  11     2898.31     3274.60    106.42 o 
  -4  -9  11       76.54      103.72     31.69 o 
  -3  -9  11      364.22      312.91     44.29 o 
  -2  -9  11      503.64      528.58     48.66 o 
  -1  -9  11      126.17      149.10     29.17 o 
   0  -9  11      138.81      149.94     29.17 o 
   1  -9  11      106.65      109.52     26.98 o 
   2  -9  11     2526.86     2370.69    113.72 o 
   3  -9  11      116.17      141.01     23.95 o 
   4  -9  11     1549.33     1580.87     65.83 o 
  -5  -8  11       49.76       42.36     24.37 o 
  -4  -8  11     1820.24     1911.11    106.41 o 
  -3  -8  11      126.76      115.48     28.91 o 
  -2  -8  11     3798.88     3765.48    154.31 o 
  -1  -8  11     6559.23     6136.51    219.96 o 
   0  -8  11      937.63      983.71     63.96 o 
   1  -8  11      824.24      869.49     60.43 o 
   2  -8  11       51.80       92.29     25.13 o 
   3  -8  11     5496.93     5219.66    139.49 o 
   4  -8  11      337.18      365.06     57.28 o 
  -5  -7  11      300.68      295.52     45.97 o 
  -4  -7  11     2741.05     2852.96    133.05 o 
  -3  -7  11      282.96      331.15     40.93 o 
  -2  -7  11     1663.34     1623.07     86.15 o 
  -1  -7  11     1421.65     1302.93     73.54 o 
   0  -7  11      429.92      351.66     37.74 o 
   1  -7  11     3245.27     3172.68    132.46 o 
   2  -7  11      251.36      205.67     33.03 o 
   3  -7  11     1596.96     1556.91     60.63 o 
   4  -7  11     1113.26     1039.23     51.31 o 
   5  -7  11     1797.70     1890.74     77.45 o 
  -5  -6  11      125.15      131.28     31.69 o 
  -4  -6  11     9148.75     8744.46    300.06 o 
  -3  -6  11     1478.98     1414.04     79.01 o 
  -2  -6  11     6308.46     5999.17    212.56 o 
  -1  -6  11      869.23      934.54     59.51 o 
   0  -6  11     2260.67     2141.99     98.17 o 
   1  -6  11      329.58      242.99     32.95 o 
   2  -6  11    12681.68    12741.53    285.30 o 
   3  -6  11        8.71        9.15     10.73 o 
   4  -6  11      210.74      148.35     21.72 o 
   5  -6  11      217.47      238.36     35.26 o 
  -5  -5  11      170.24      119.35     29.75 o 
  -4  -5  11     5696.53     5436.71    201.89 o 
  -3  -5  11     1026.04      944.38     60.52 o 
  -2  -5  11     4296.49     4728.26    174.15 o 
  -1  -5  11        4.83       12.69     13.78 o 
   0  -5  11     3464.29     3204.12    129.35 o 
   1  -5  11     3504.31     3663.70    146.08 o 
   2  -5  11    12563.19    12511.79    280.27 o 
   3  -5  11      559.60      499.00     32.62 o 
   4  -5  11       37.99       30.90     15.76 o 
   5  -5  11     1895.08     1951.29     64.99 o 
  -5  -4  11     1354.16     1413.20     80.94 o 
  -4  -4  11        0.96       -1.77     13.20 o 
  -3  -4  11       92.53       86.32     22.44 o 
  -2  -4  11       46.69       74.38     20.59 o 
  -1  -4  11     9406.18     9125.88    294.34 o 
   0  -4  11     1988.52     1984.90     92.29 o 
   1  -4  11      726.28      772.92     54.88 o 
   2  -4  11      656.73      617.75     42.11 o 
   3  -4  11     1251.45     1263.96     53.96 o 
   4  -4  11     1791.21     1731.09     69.87 o 
   5  -4  11      478.86      457.62     40.07 o 
  -5  -3  11     4359.43     4274.23    165.83 o 
  -4  -3  11      323.86      316.28     34.96 o 
  -3  -3  11      845.89      840.15     53.62 o 
  -2  -3  11     4766.82     4665.61    128.32 o 
  -1  -3  11     7743.18     7855.16    192.91 o 
   0  -3  11     7784.43     7424.14    248.53 o 
   1  -3  11     5321.24     5213.40    189.78 o 
   2  -3  11     2082.66     2045.76     68.75 o 
   3  -3  11       49.06       62.42     14.93 o 
   4  -3  11     7509.80     7457.67    194.41 o 
   5  -3  11      846.46      922.11     54.27 o 
  -6  -2  11     1993.73     1876.82    126.07 o 
  -5  -2  11       42.97       23.53     25.21 o 
  -4  -2  11     1035.66     1056.65     49.44 o 
  -3  -2  11      245.35      300.48     26.06 o 
  -2  -2  11      622.15      726.59     37.50 o 
  -1  -2  11      121.34      119.11     17.89 o 
   0  -2  11     1275.59     1244.93     68.42 o 
   1  -2  11     1237.03     1219.46     46.37 o 
   2  -2  11       74.74       82.16     17.19 o 
   3  -2  11       30.38       29.20     12.30 o 
   4  -2  11      615.30      657.58     87.37 o 
   5  -2  11        4.81       12.87     13.22 o 
  -6  -1  11     4291.96     4367.44    217.27 o 
  -5  -1  11     1488.78     1443.71    104.14 o 
  -4  -1  11     3730.99     3618.73    177.85 o 
  -3  -1  11     1925.34     1995.50     70.08 o 
  -2  -1  11     9749.63    10526.29    250.15 o 
  -1  -1  11       38.65       52.53     20.13 o 
   0  -1  11       18.65       28.29     24.71 o 
   1  -1  11     3630.82     3764.65    102.36 o 
   2  -1  11     1565.48     1583.80     95.65 o 
   3  -1  11     3966.19     3650.78    341.91 o 
   4  -1  11      338.81      312.56     32.23 o 
  -6   0  11      385.36      361.75     60.77 o 
  -5   0  11      253.73      357.46     56.65 o 
  -4   0  11     1474.85     1488.68    102.62 o 
  -3   0  11       74.69       67.19     15.13 o 
  -2   0  11     4544.44     4790.92    129.53 o 
  -1   0  11     1428.71     1449.56     55.01 o 
   0   0  11     1022.74     1109.04     90.10 o 
   1   0  11      378.89      375.62     25.89 o 
   2   0  11     3579.34     3421.96    101.16 o 
   3   0  11     1629.96     1671.80     66.88 o 
   4   0  11        0.83        0.99     11.61 o 
  -6   1  11     1476.45     1581.55    117.84 o 
  -5   1  11     5535.32     5260.55    242.99 o 
  -4   1  11     2182.77     2349.34    135.74 o 
  -3   1  11     3976.89     4323.06    195.16 o 
  -2   1  11     3090.11     3437.74    100.16 o 
  -1   1  11     3785.64     3788.01    107.43 o 
   0   1  11    25024.52    25018.06    443.61 o 
   1   1  11     3291.53     3157.19     92.34 o 
   2   1  11       27.16       26.75     16.26 o 
   3   1  11      654.14      656.98     58.79 o 
   4   1  11     4702.19     4843.15    146.31 o 
  -6   2  11      100.77       73.96     34.71 o 
  -5   2  11     1398.78     1365.46    103.21 o 
  -4   2  11     2969.65     3149.57    163.48 o 
  -3   2  11      226.34      223.40     40.93 o 
  -2   2  11      235.22      206.76     36.23 o 
  -1   2  11     1132.27     1052.19    108.76 o 
   0   2  11    19546.62    18980.79    345.23 o 
   1   2  11        5.18       10.37      9.65 o 
   2   2  11     1620.20     1467.82    128.43 o 
   3   2  11      297.85      300.62     31.22 o 
   4   2  11     4004.53     4090.08    179.61 o 
  -6   3  11     2219.48     2186.54    142.72 o 
  -5   3  11       50.21       69.76     31.27 o 
  -4   3  11       41.89       67.07     29.59 o 
  -3   3  11     1494.16     1527.42     99.18 o 
  -2   3  11       61.12       43.29     21.68 o 
  -1   3  11     1963.98     1923.21    106.57 o 
   0   3  11      232.91      218.69     19.73 o 
   1   3  11      273.48      332.47     28.65 o 
   2   3  11       43.20       33.19     15.72 o 
   3   3  11     1228.30     1207.36     80.18 o 
  -5   4  11       31.21       42.78     26.90 o 
  -4   4  11        2.13       12.19     19.92 o 
  -3   4  11     5795.94     5844.69    248.36 o 
  -2   4  11       18.31       54.97     25.13 o 
  -1   4  11     2601.51     2749.84    190.75 o 
   0   4  11      672.11      641.63     31.93 o 
   1   4  11      291.04      344.94     31.11 o 
   2   4  11     3103.60     3141.63    132.71 o 
   3   4  11     3374.91     3554.94    163.73 o 
  -5   5  11     1317.29     1261.07    100.86 o 
  -4   5  11     1794.01     1878.58    120.36 o 
  -3   5  11       82.58       76.32     30.43 o 
  -2   5  11      744.12      783.42     68.92 o 
  -1   5  11        0.69       23.00     14.02 o 
   0   5  11     1226.84     1317.94     72.37 o 
   1   5  11        5.66       16.89     18.41 o 
   2   5  11        1.06       -0.84     16.47 o 
  -5   6  11      119.73      156.42     43.54 o 
  -4   6  11     9878.07    10156.41    402.34 o 
  -3   6  11      679.01      553.88     64.38 o 
  -2   6  11      701.92      538.08     63.29 o 
  -1   6  11      940.74     1013.01     54.73 o 
   0   6  11     7892.67     7919.64    213.15 o 
   1   6  11      877.07      927.15     73.71 o 
   2   6  11     3438.73     3198.07    157.51 o 
  -4   7  11     2049.98     2237.30    140.45 o 
  -3   7  11       74.11       73.96     32.86 o 
  -2   7  11       47.12       33.87     27.74 o 
  -1   7  11     1176.72     1056.13     57.60 o 
   0   7  11     1748.50     1718.35     75.21 o 
   1   7  11       58.41       79.01     27.74 o 
  -3   8  11     2194.33     2012.05    134.14 o 
  -2   8  11     2279.90     2399.86    131.16 o 
  -1   8  11     4782.08     5171.00    165.95 o 
   0   8  11      351.79      444.87     54.38 o 
   0 -13  12       11.12       11.09     22.53 o 
  -2 -12  12     1247.87     1333.61     91.19 o 
  -1 -12  12      554.49      655.67     60.43 o 
   0 -12  12     1710.38     1925.14    107.92 o 
   1 -12  12     1505.13     1685.52     99.35 o 
   2 -12  12       44.91       84.13     29.84 o 
  -3 -11  12     1988.79     1870.76    111.03 o 
  -2 -11  12      761.66      694.08     63.29 o 
  -1 -11  12      234.95      237.27     40.34 o 
   0 -11  12     5398.27     5863.60    224.66 o 
   1 -11  12     3844.25     3821.38    164.74 o 
   2 -11  12        0.18       -4.45     16.98 o 
   3 -11  12      178.91      218.95     42.02 o 
  -3 -10  12      151.72      162.30     37.65 o 
  -2 -10  12     3003.82     2958.53    139.02 o 
  -1 -10  12      411.72      433.53     49.25 o 
   0 -10  12      147.13      150.28     31.85 o 
   1 -10  12       51.83       58.58     24.54 o 
   2 -10  12       19.01        8.91     17.15 o 
   3 -10  12      695.75      768.54     64.47 o 
  -4  -9  12       21.83       42.36     25.72 o 
  -3  -9  12     1836.13     1753.52    100.02 o 
  -2  -9  12     6680.81     6353.27    235.25 o 
  -1  -9  12     3951.28     3819.36    158.85 o 
   0  -9  12      618.00      625.24     52.61 o 
   1  -9  12     1134.81     1251.07     78.50 o 
   2  -9  12        2.25       18.24     19.00 o 
   3  -9  12     3270.13     3284.97    149.27 o 
   4  -9  12       24.41       -6.14     16.56 o 
  -4  -8  12     2834.89     2704.61    133.05 o 
  -3  -8  12      254.65      222.98     37.15 o 
  -2  -8  12      155.06      189.95     33.37 o 
  -1  -8  12     3917.28     3988.88    161.29 o 
   0  -8  12     1895.99     1860.93     95.06 o 
   1  -8  12       17.69       19.84     16.73 o 
   2  -8  12      852.37      722.82     58.41 o 
   3  -8  12      356.28      399.65     49.42 o 
   4  -8  12      822.14      754.16     45.04 o 
  -5  -7  12     1471.18     1386.64     89.34 o 
  -4  -7  12     5791.45     5608.85    215.84 o 
  -3  -7  12     4931.24     4806.51    187.18 o 
  -2  -7  12       51.91       57.49     20.59 o 
  -1  -7  12       58.10       55.05     21.68 o 
   0  -7  12    11795.38    12028.60    385.95 o 
   1  -7  12      333.36      366.29     42.11 o 
   2  -7  12     4749.90     4711.20    185.75 o 
   3  -7  12      622.45      663.23     58.08 o 
   4  -7  12     1365.79     1425.70     62.83 o 
  -5  -6  12      315.57      313.50     45.47 o 
  -4  -6  12      789.71      719.63     59.00 o 
  -3  -6  12       27.09        8.40     14.29 o 
  -2  -6  12       42.25       16.56     14.79 o 
  -1  -6  12        0.21        3.19     11.51 o 
   0  -6  12     8952.82     8531.90    286.36 o 
   1  -6  12      121.82      111.37     26.64 o 
   2  -6  12     1992.26     1710.65     92.54 o 
   3  -6  12       42.25       36.25     13.55 o 
   4  -6  12     2334.48     2324.52     84.38 o 
  -5  -5  12     1301.99     1384.96     83.38 o 
  -4  -5  12     1149.73     1163.07     73.21 o 
  -3  -5  12     2234.81     2438.10    111.45 o 
  -2  -5  12      438.00      397.47     40.51 o 
  -1  -5  12     8628.67     7820.35    263.33 o 
   0  -5  12      172.39      166.17     29.50 o 
   1  -5  12       89.28       58.08     19.92 o 
   2  -5  12     5976.19     5627.25    210.71 o 
   3  -5  12     1867.83     1928.65     89.05 o 
   4  -5  12      785.26      782.95     55.93 o 
  -5  -4  12     2228.40     2125.52    104.89 o 
  -4  -4  12       48.61       48.24     20.26 o 
  -3  -4  12      151.82      114.31     24.54 o 
  -2  -4  12      842.08      831.25     55.98 o 
  -1  -4  12     8484.22     8871.76    384.19 o 
   0  -4  12      935.98      910.50     59.84 o 
   1  -4  12      415.39      330.65     40.18 o 
   2  -4  12     3889.31     3910.38    162.30 o 
   3  -4  12     2509.44     2376.16     81.84 o 
   4  -4  12     2799.61     2876.09    112.88 o 
  -5  -3  12      464.11      463.87     63.88 o 
  -4  -3  12     5812.92     5811.35    159.71 o 
  -3  -3  12      934.84      957.59     47.17 o 
  -2  -3  12      386.06      341.12     28.53 o 
  -1  -3  12      194.95      178.06     31.77 o 
   0  -3  12     1009.54     1118.61     68.33 o 
   1  -3  12        5.87       18.41     15.47 o 
   2  -3  12      941.69      933.53     66.82 o 
   3  -3  12       69.28       59.14     15.39 o 
   4  -3  12       77.11       69.46     18.06 o 
  -5  -2  12       49.54       59.76     30.26 o 
  -4  -2  12    12545.57    13077.58    311.29 o 
  -3  -2  12        0.20        0.47      9.98 o 
  -2  -2  12     3280.22     3490.62    104.66 o 
  -1  -2  12      363.29      366.95     28.26 o 
   0  -2  12     1723.74     1787.81     89.85 o 
   1  -2  12     3770.55     3732.53    152.55 o 
   2  -2  12     4789.13     4578.01    163.48 o 
   3  -2  12      238.48      229.55     46.94 o 
   4  -2  12      421.77      434.57     42.23 o 
  -5  -1  12      736.46      788.80     79.09 o 
  -4  -1  12      758.96      743.83     73.37 o 
  -3  -1  12        6.32        4.30     10.17 o 
  -2  -1  12      859.35      785.41     40.95 o 
  -1  -1  12     1469.23     1406.31     56.07 o 
   0  -1  12     2882.88     2918.94    123.89 o 
   1  -1  12       80.17       74.89     22.69 o 
   2  -1  12      669.14      674.71     50.18 o 
   3  -1  12      312.67      322.53     32.82 o 
   4  -1  12      216.25      214.61     33.28 o 
  -5   0  12     5462.58     5576.15    256.69 o 
  -4   0  12        0.12      -25.63     19.92 o 
  -3   0  12       29.09       48.75     23.95 o 
  -2   0  12     7182.91     7661.59    193.11 o 
  -1   0  12     5571.77     5807.49    153.58 o 
   0   0  12    12994.47    13167.46    415.12 o 
   1   0  12     3651.99     3345.74    142.88 o 
   2   0  12     8024.21     8136.83    201.09 o 
   3   0  12      140.01      143.30     23.18 o 
   4   0  12     7136.49     7427.86    302.49 o 
  -5   1  12      436.65      384.61     61.86 o 
  -4   1  12      155.48      247.94     47.91 o 
  -3   1  12     1362.22     1416.90     97.08 o 
  -2   1  12      668.13      710.47     62.36 o 
  -1   1  12      239.49      226.66     23.87 o 
   0   1  12     1122.02     1135.84     69.84 o 
   1   1  12      265.96      278.26     25.67 o 
   2   1  12     2948.28     2888.44     97.71 o 
   3   1  12       72.19       67.93     18.63 o 
  -5   2  12      608.22      619.44     74.22 o 
  -4   2  12     6186.06     6651.48    283.58 o 
  -3   2  12     4051.86     4009.22    189.78 o 
  -2   2  12     1857.68     1927.75    111.28 o 
  -1   2  12      332.88      363.18     98.38 o 
   0   2  12      149.57      122.88     27.57 o 
   1   2  12     6762.40     6571.41    169.17 o 
   2   2  12      137.76      136.32     37.32 o 
   3   2  12      265.44      233.51     29.85 o 
  -5   3  12      219.10      216.85     49.76 o 
  -4   3  12      511.76      553.29     67.49 o 
  -3   3  12     2306.19     2429.52    136.16 o 
  -2   3  12     1948.57     1804.37    109.77 o 
  -1   3  12      744.93      764.01     65.47 o 
   0   3  12      666.23      550.02     49.93 o 
   1   3  12     1413.75     1374.94     59.54 o 
   2   3  12      612.69      640.34     42.64 o 
   3   3  12     1086.30     1156.43     81.44 o 
  -5   4  12     1375.17     1393.70    108.59 o 
  -4   4  12     1103.34     1199.97     95.48 o 
  -3   4  12      689.75      610.20     63.54 o 
  -2   4  12     2042.27     2067.52    121.62 o 
  -1   4  12        1.84       10.09     21.68 o 
   0   4  12     2558.57     2684.61    127.59 o 
   1   4  12      567.25      511.84     38.18 o 
   2   4  12       38.60       20.82     14.59 o 
  -4   5  12     3084.95     3381.80    180.45 o 
  -3   5  12      231.70      320.82     53.62 o 
  -2   5  12     2386.02     2559.63    142.63 o 
  -1   5  12       48.61       66.99     30.85 o 
   0   5  12     6346.93     6295.44    239.88 o 
   1   5  12       88.83      122.54     33.45 o 
   2   5  12       17.61        7.40     19.16 o 
  -4   6  12       12.70       -5.30     25.13 o 
  -3   6  12     2487.01     2619.22    151.62 o 
  -2   6  12      850.91      876.13     79.85 o 
  -1   6  12      517.98      579.94     68.67 o 
   0   6  12       37.15       50.41     19.71 o 
   1   6  12     1254.23     1291.67     90.27 o 
  -2   7  12      581.80      488.24     67.74 o 
  -1   7  12     2110.06     2268.90    141.79 o 
   0 -12  13      210.88      172.47     37.82 o 
   1 -12  13      520.46      555.14     60.18 o 
  -2 -11  13     1037.60      971.78     75.73 o 
  -1 -11  13       41.86       15.38     19.50 o 
   0 -11  13      317.88      375.36     49.00 o 
   1 -11  13     1680.84     1803.69    104.30 o 
   2 -11  13       21.81       71.95     28.74 o 
  -3 -10  13      639.83      607.00     62.03 o 
  -2 -10  13     1235.89     1275.78     84.22 o 
  -1 -10  13      148.35       76.23     26.06 o 
   0 -10  13      623.74      691.72     58.67 o 
   1 -10  13     3291.24     3314.31    150.03 o 
   2 -10  13      612.55      707.19     64.30 o 
  -3  -9  13       26.90       40.85     22.27 o 
  -2  -9  13     2946.22     3172.10    144.65 o 
  -1  -9  13     1133.66     1111.30     75.14 o 
   0  -9  13     5159.09     4929.98    193.06 o 
   1  -9  13       64.70      107.67     28.58 o 
   2  -9  13      345.71      293.33     44.04 o 
   3  -9  13      243.36      240.80     44.29 o 
  -4  -8  13      594.63      493.62     55.05 o 
  -3  -8  13      331.55      384.10     47.74 o 
  -2  -8  13     5528.98     5524.54    210.88 o 
  -1  -8  13      102.68      124.06     29.92 o 
   0  -8  13    10614.12    10124.63    339.89 o 
   1  -8  13      855.24      839.73     63.29 o 
   2  -8  13      745.42      789.56     63.54 o 
   3  -8  13      664.18      660.12     62.11 o 
  -4  -7  13      447.90      433.69     49.84 o 
  -3  -7  13      510.43      558.51     52.45 o 
  -2  -7  13      352.68      334.26     41.69 o 
  -1  -7  13      324.35      309.80     40.51 o 
   0  -7  13      701.51      664.74     55.05 o 
   1  -7  13      769.26      725.01     59.25 o 
   2  -7  13      682.41      635.33     57.49 o 
   3  -7  13        8.82        8.32     18.24 o 
  -4  -6  13       52.84       31.94     20.26 o 
  -3  -6  13     3940.92     3944.42    161.71 o 
  -2  -6  13       59.89       57.99     21.85 o 
  -1  -6  13     2662.73     2516.01    116.07 o 
   0  -6  13     3154.03     2920.71    129.69 o 
   1  -6  13     3758.91     3693.37    155.91 o 
   2  -6  13     3840.84     3809.10    161.96 o 
   3  -6  13     2527.35     2400.19    123.55 o 
  -5  -5  13      351.02      304.51     41.94 o 
  -4  -5  13     1053.22      990.85     68.42 o 
  -3  -5  13      758.60      803.93     59.09 o 
  -2  -5  13       15.42        8.57     15.04 o 
  -1  -5  13     1420.33     1477.67     82.12 o 
   0  -5  13       71.18       78.84     23.03 o 
   1  -5  13      969.32      897.90     65.22 o 
   2  -5  13      349.75      376.54     46.90 o 
   3  -5  13      639.42      564.14     59.00 o 
  -5  -4  13     1040.12     1067.59     71.69 o 
  -4  -4  13     5817.57     5671.04    208.53 o 
  -3  -4  13      332.15      362.41     32.10 o 
  -2  -4  13     2389.41     2312.87     81.17 o 
  -1  -4  13      262.93      287.03     37.15 o 
   0  -4  13     9974.89    10122.28    335.52 o 
   1  -4  13      222.04      213.65     35.13 o 
   2  -4  13       39.23       16.14     17.48 o 
   3  -4  13      486.15      449.33     53.54 o 
  -5  -3  13      118.51       73.96     35.72 o 
  -4  -3  13     3802.93     3945.88    141.75 o 
  -3  -3  13      228.38      179.77     24.70 o 
  -2  -3  13       20.55       24.47     17.61 o 
  -1  -3  13      108.93      117.16     25.72 o 
   0  -3  13     7514.24     7159.22    251.22 o 
   2  -3  13      161.11       91.61     27.15 o 
   3  -3  13       52.42       51.61     23.95 o 
  -5  -2  13       47.02       33.28     31.77 o 
  -4  -2  13      799.01      740.39     72.95 o 
  -3  -2  13     4548.65     4689.10    135.01 o 
  -2  -2  13     3545.54     3666.34    111.71 o 
  -1  -2  13     1929.12     2096.09     75.28 o 
   0  -2  13       26.20       49.42     19.75 o 
   1  -2  13      614.69      583.47     52.19 o 
   2  -2  13     4444.37     4324.07    180.54 o 
   3  -2  13      401.09      425.95     35.14 o 
  -5  -1  13      638.53      785.35     82.28 o 
  -4  -1  13     1141.27     1231.15     96.24 o 
  -3  -1  13     1928.33     1883.04    116.41 o 
  -2  -1  13     7089.89     7246.10    187.93 o 
  -1  -1  13     5420.20     5738.83    154.90 o 
   0  -1  13      813.51      867.05     62.28 o 
   1  -1  13      250.51      266.94     39.33 o 
   2  -1  13    10844.65    10658.93    363.60 o 
   3  -1  13      297.56      325.58     32.55 o 
  -5   0  13      357.19      330.31     60.18 o 
  -4   0  13     1815.08     1876.65    124.14 o 
  -3   0  13      396.44      391.50     54.38 o 
  -2   0  13      923.87     1070.77     83.29 o 
  -1   0  13      543.34      605.22     37.23 o 
   0   0  13       12.12        4.37     15.38 o 
   1   0  13      410.33      413.02     47.91 o 
   2   0  13     1662.72     1710.06    101.70 o 
   3   0  13       59.04       56.97     17.40 o 
  -5   1  13     1101.75     1182.57     99.85 o 
  -4   1  13     5798.69     6104.74    270.30 o 
  -3   1  13     1169.25     1221.32     91.61 o 
  -2   1  13     2579.73     2749.24    143.05 o 
  -1   1  13     6514.68     6861.25    179.59 o 
   0   1  13      412.39      431.59     46.98 o 
   1   1  13     4787.98     4890.06    194.99 o 
   2   1  13      352.85      340.55     32.06 o 
   3   1  13      353.60      303.87     33.18 o 
  -5   2  13      389.89      289.63     55.98 o 
  -4   2  13      213.71      194.41     46.65 o 
  -3   2  13     1998.82     2149.64    128.76 o 
  -2   2  13     1284.43     1372.02     94.22 o 
  -1   2  13       25.67       31.69     23.62 o 
   0   2  13      150.60      131.45     30.59 o 
   1   2  13      529.52      536.15     56.14 o 
   2   2  13       27.28       36.03     16.55 o 
  -4   3  13        3.99       -0.25     24.37 o 
  -3   3  13      200.64      108.09     35.97 o 
  -1   3  13     1405.00     1418.41     95.48 o 
   1   3  13      779.65      608.52     57.66 o 
   2   3  13     2243.10     2201.17     86.06 o 
  -4   4  13      285.23      258.62     53.20 o 
  -3   4  13        8.15       26.31     25.30 o 
  -2   4  13     3975.48     4146.22    197.43 o 
  -1   4  13        2.72      -19.75     20.59 o 
   1   4  13      154.96      209.68     67.87 o 
  -3   5  13     2449.75     2388.42    142.55 o 
  -2   5  13      114.78       98.59     36.90 o 
  -1   5  13      577.78      568.68     69.09 o 
   0 -11  14      706.73      656.51     60.60 o 
  -2 -10  14     4989.00     4796.18    198.94 o 
  -1 -10  14     2456.30     2377.83    123.13 o 
   0 -10  14      219.45      217.69     39.76 o 
   1 -10  14        0.81       -7.14     17.23 o 
  -2  -9  14     5100.77     4857.28    197.18 o 
  -1  -9  14     1242.57     1130.80     77.41 o 
   0  -9  14       29.86       13.70     17.73 o 
   1  -9  14       47.71       50.77     23.11 o 
   2  -9  14     5410.16     5607.50    223.99 o 
  -3  -8  14     1256.63     1461.36     90.69 o 
  -2  -8  14       26.49       19.25     20.26 o 
  -1  -8  14        1.11      -12.78     13.36 o 
   0  -8  14      177.29      187.35     35.64 o 
   1  -8  14      336.27      313.84     44.80 o 
   2  -8  14      491.98      419.07     52.11 o 
  -3  -7  14     4206.81     4099.07    171.63 o 
  -2  -7  14     1781.98     1865.39    101.62 o 
  -1  -7  14      629.72      644.07     55.89 o 
   0  -7  14      801.03      807.29     63.37 o 
   1  -7  14     2450.00     2405.82    121.20 o 
   2  -7  14       46.84       75.81     28.32 o 
   3  -7  14      480.71      522.79     59.84 o 
  -4  -6  14       98.12       99.93     29.00 o 
  -3  -6  14      737.78      708.95     59.00 o 
  -2  -6  14      650.38      617.34     53.71 o 
  -1  -6  14      137.89      178.44     33.79 o 
   0  -6  14      194.21      267.61     40.93 o 
   1  -6  14      321.64      260.22     41.60 o 
   2  -6  14      294.37      383.18     49.93 o 
   3  -6  14       18.38       26.06     23.62 o 
  -4  -5  14      350.96      352.75     44.55 o 
  -3  -5  14      329.47      265.91     46.18 o 
  -2  -5  14     8849.55     8972.75    228.25 o 
  -1  -5  14      103.79       83.12     25.30 o 
   0  -5  14     6236.50     6114.99    227.35 o 
   1  -5  14      401.74      248.70     40.18 o 
   2  -5  14     1329.63     1255.10     84.30 o 
   3  -5  14     3028.55     3087.54    152.38 o 
  -4  -4  14        0.23       -2.81     13.45 o 
  -3  -4  14     1107.02     1105.56     55.32 o 
  -2  -4  14     2773.52     3008.29    100.18 o 
  -1  -4  14       87.22       63.46     24.21 o 
   0  -4  14        3.01       28.91     20.00 o 
   1  -4  14      436.41      405.62     47.99 o 
   2  -4  14     1753.50     1661.48     98.93 o 
   3  -4  14     1287.48     1199.55     86.91 o 
  -4  -3  14       81.14       95.65     35.22 o 
  -3  -3  14     8231.49     7906.22    206.41 o 
  -2  -3  14      226.75      265.32     37.70 o 
  -1  -3  14      162.56      149.61     31.60 o 
   0  -3  14     3511.52     3581.08    153.31 o 
   1  -3  14     2334.90     2315.97    117.67 o 
   2  -3  14     3345.70     3172.77    149.86 o 
   3  -3  14      681.99      597.59     64.21 o 
  -4  -2  14      970.50      951.27     85.23 o 
  -3  -2  14     1706.98     1789.19    119.77 o 
  -2  -2  14       11.29       13.80     16.01 o 
  -1  -2  14       64.63       82.12     25.89 o 
   0  -2  14     4060.68     4207.41    171.21 o 
   1  -2  14       38.59       44.88     23.70 o 
   2  -2  14     1834.18     1743.01    103.46 o 
  -4  -1  14     1034.47     1035.74     91.36 o 
  -3  -1  14      280.51      259.46     48.75 o 
  -2  -1  14      303.35      379.80     33.70 o 
  -1  -1  14     1661.79     1680.39     91.19 o 
   0  -1  14      187.44      148.18     32.78 o 
   1  -1  14       10.79        1.85     18.24 o 
   2  -1  14        0.36       -2.27     17.99 o 
  -4   0  14     1521.44     1592.48    113.89 o 
  -3   0  14      323.35      338.80     53.37 o 
  -2   0  14      127.77      106.24     35.38 o 
  -1   0  14     3651.61     3867.77    158.68 o 
   0   0  14     1395.14     1372.10     83.46 o 
   1   0  14      243.97      172.22     35.80 o 
   2   0  14     1256.01     1186.52     86.65 o 
  -4   1  14      406.72      495.39     67.49 o 
  -3   1  14     1245.22     1411.02    103.38 o 
  -2   1  14     2826.91     3333.05    166.33 o 
   0   1  14      780.38      773.08     61.44 o 
   1   1  14        6.78       12.94     21.60 o 
   2   1  14      725.10      717.86     67.58 o 
  -4   2  14     4529.28     5048.15    240.72 o 
  -3   2  14     2228.16     2328.66    138.01 o 
  -2   2  14     5667.46     6263.42    266.02 o 
   0   2  14     1870.71     1981.37    106.66 o 
   1   2  14      349.17      408.56     53.46 o 
  -3   3  14        4.50      -16.22     23.20 o 
  -2   3  14      487.79      532.70     65.31 o 
  -2   4  14     1158.20     1096.84     91.19 o 
  -1  -9  15     2071.53     2115.18    114.05 o 
   0  -9  15       20.14       -7.31     17.31 o 
  -2  -8  15       76.11       75.73     27.65 o 
  -1  -8  15     1543.82     1603.57     95.82 o 
   0  -8  15       30.31       87.41     28.32 o 
   1  -8  15     1801.21     1716.70    103.46 o 
  -2  -7  15     2432.78     2489.53    122.96 o 
  -1  -7  15       26.49       37.15     21.77 o 
   0  -7  15       63.79       48.83     22.86 o 
   1  -7  15        6.63       -5.97     15.55 o 
  -3  -6  15      111.80      110.81     23.93 o 
  -2  -6  15     5475.35     5578.76    214.07 o 
  -1  -6  15       38.65       60.26     25.55 o 
   0  -6  15       23.71       36.65     20.76 o 
   1  -6  15      643.29      755.10     64.72 o 
   2  -6  15     4704.81     4748.77    201.13 o 
  -3  -5  15      462.79      493.81     90.77 o 
  -2  -5  15      220.78      103.80     30.59 o 
  -1  -5  15     1797.68     1804.37    100.27 o 
   0  -5  15     2143.23     2233.94    115.82 o 
   1  -5  15       73.18       62.78     27.82 o 
   2  -5  15     1109.51     1036.24     79.93 o 
  -3  -4  15     2368.31     2541.19     92.76 o 
  -2  -4  15     2317.88     2334.88    115.82 o 
  -1  -4  15     4735.47     4643.46    187.09 o 
   0  -4  15     4122.80     4262.13    178.60 o 
   1  -4  15     2272.27     2450.70    126.49 o 
   2  -4  15       45.74       30.17     22.53 o 
  -3  -3  15      508.36      501.46     43.50 o 
  -2  -3  15       22.68       11.01     18.66 o 
  -1  -3  15      842.33      830.99     65.47 o 
   0  -3  15     1632.06     1762.68    100.02 o 
   1  -3  15      299.74      278.45     45.47 o 
   2  -3  15        8.92       35.38     23.70 o 
  -3  -2  15     1427.67     1572.81    110.78 o 
  -2  -2  15     2785.99     3060.56    137.50 o 
  -1  -2  15       80.67      100.19     28.91 o 
   0  -2  15      554.95      611.04     56.90 o 
   1  -2  15      963.08     1008.50     75.22 o 
  -3  -1  15      326.46      280.39     51.52 o 
  -2  -1  15     1385.32     1425.14    100.27 o 
  -1  -1  15      861.81      839.73     65.14 o 
   0  -1  15       14.58        9.33     19.25 o 
   1  -1  15       28.58       13.95     20.84 o 
  -3   0  15     2169.76     2315.22    140.45 o 
  -2   0  15        7.62       13.78     26.56 o 
  -1   0  15       10.61       -1.26     19.42 o 
   0   0  15     3939.74     4198.17    178.35 o 
   1   0  15      248.45      256.35     45.64 o 
  -3   1  15     1132.39     1048.18     91.11 o 
  -2   1  15       38.09       37.74     29.33 o 
   0   1  15     7198.97     7968.27    287.45 o 
  -2   2  15      145.03       32.36     26.22 o 
  -1  -6  16     2478.00     2615.61    130.70 o 
   0  -6  16      919.88      984.21     76.57 o 
  -2  -5  16     1610.22     1598.87     95.65 o 
  -1  -5  16     3431.50     3667.73    163.14 o 
   0  -5  16      176.49      194.99     40.18 o 
  -2  -4  16      206.42      160.70     35.89 o 
  -1  -4  16      214.43      263.07     44.21 o 
   0  -4  16      305.22      283.16     45.39 o 
  -2  -3  16     1956.61     2299.41    118.17 o 
  -1  -3  16      148.51      141.37     35.55 o 
   0  -3  16       51.91       52.95     28.07 o 
  -2  -2  16        9.75       16.22     22.27 o 
  -1  -2  16       33.42       13.20     22.69 o 
   0  -2  16      852.28      839.06     71.27 o 
  -1  -1  16      954.06      985.48     74.89 o 
                                                 
